# Supplementary material for: Thou Shalt Be Reproducible! A Technology Perspective
Source: Front Psychol. 2016 Jul 14;7:1079. doi: 10.3389/fpsyg.2016.01079 (PMC4943952; doi:10.3389/fpsyg.2016.01079)
Supplement: Supplementary file 2 [file Reproducibility.zip]

Archive with 23 entries (20 files):
- CRAN/
- CRAN/cranpnas.Rnw
- CRAN/PNAStwoF.sty
- CRAN/RMotivation.rda
- CRAN/cranpnas.bib
- CRAN/simex.R
- CRAN/pnastwo.cls
- GOP/
- GOP/datafiles/
- GOP/datafiles/statementPairs.rda
- GOP/datafiles/dtmred.rda
- GOP/GOP.Rnw
- GOP/spphys.bst
- GOP/GOP.bib
- GOP/spbasic.bst
- GOP/svglov3.clo
- GOP/svjour3.cls
- KnitrExample.pdf
- KnitrExample.Rnw
- KnitrReferences.bib
- RBasicsExample.R
- RMarkdownExample1.Rmd
- RMarkdownExample2.Rmd
