# Supplementary material for: Thou Shalt Be Reproducible! A Technology Perspective
Source: Front Psychol. 2016 Jul 14;7:1079. doi: 10.3389/fpsyg.2016.01079 (PMC4943952; doi:10.3389/fpsyg.2016.01079)
Supplement: Supplementary file 2 [file Reproducibility.zip › CRAN/cranpnas.Rnw]

%% PNAStmpl.tex
%% Template file to use for PNAS articles prepared in LaTeX
%% Version: Apr 14, 2008


%%%%%%%%%%%%%%%%%%%%%%%%%%%%%%
%% BASIC CLASS FILE 
%% PNAStwo for two column articles is called by default.
%% Uncomment PNASone for single column articles. One column class
%% and style files are available upon request from pnas@nas.edu.
%% (uncomment means get rid of the '%' in front of the command)

%\documentclass{pnasone}
\documentclass{pnastwo}

%%%%%%%%%%%%%%%%%%%%%%%%%%%%%%
%% Changing position of text on physical page:
%% Since not all printers position
%% the printed page in the same place on the physical page,
%% you can change the position yourself here, if you need to:

% \advance\voffset -.5in % Minus dimension will raise the printed page on the 
                         %  physical page; positive dimension will lower it.

%% You may set the dimension to the size that you need.

%%%%%%%%%%%%%%%%%%%%%%%%%%%%%%
%% OPTIONAL GRAPHICS STYLE FILE

%% Requires graphics style file (graphicx.sty), used for inserting
%% .eps files into LaTeX articles.
%% Note that inclusion of .eps files is for your reference only;
%% when submitting to PNAS please submit figures separately.

%% Type into the square brackets the name of the driver program 
%% that you are using. If you don't know, try dvips, which is the
%% most common PC driver, or textures for the Mac. These are the options:

% [dvips], [xdvi], [dvipdf], [dvipdfm], [dvipdfmx], [pdftex], [dvipsone],
% [dviwindo], [emtex], [dviwin], [pctexps], [pctexwin], [pctexhp], [pctex32],
% [truetex], [tcidvi], [vtex], [oztex], [textures], [xetex]

%\usepackage[dvips]{graphicx}

%%%%%%%%%%%%%%%%%%%%%%%%%%%%%%
%% OPTIONAL POSTSCRIPT FONT FILES

%% PostScript font files: You may need to edit the PNASoneF.sty
%% or PNAStwoF.sty file to make the font names match those on your system. 
%% Alternatively, you can leave the font style file commands commented out
%% and typeset your article using the default Computer Modern 
%% fonts (recommended). If accepted, your article will be typeset
%% at PNAS using PostScript fonts.


% Choose PNASoneF for one column; PNAStwoF for two column:
%\usepackage{PNASoneF}
\usepackage{PNAStwoF}
\usepackage{float}
\usepackage{epstopdf}

%%%%%%%%%%%%%%%%%%%%%%%%%%%%%%
%% ADDITIONAL OPTIONAL STYLE FILES

%% The AMS math files are commonly used to gain access to useful features
%% like extended math fonts and math commands.

\usepackage{amssymb,amsfonts,amsmath}
%\usepackage{multicol}
\usepackage{dcolumn}
\usepackage{paralist}
\usepackage{booktabs}
%\usepackage[dvips]{graphicx}

%%%%%%%%%%%%%%%%%%%%%%%%%%%%%%
%% OPTIONAL MACRO FILES
%% Insert self-defined macros here.
%% \newcommand definitions are recommended; \def definitions are supported
\let\code=\texttt
\let\proglang=\textsf
\newcommand{\pkg}[1]{{\normalfont\fontseries{b}\selectfont #1}}
\newcommand{\at}{\makeatletter @\makeatother}

%\newcommand{\mfrac}[2]{\frac{\displaystyle #1}{\displaystyle #2}}
%\def\s{\sigma}


%%%%%%%%%%%%%%%%%%%%%%%%%%%%%%
%% Don't type in anything in the following section:
%%%%%%%%%%%%
%% For PNAS Only:
\contributor{Submitted to Proceedings
of the National Academy of Sciences of the United States of America}
\url{www.pnas.org/cgi/doi/10.1073/pnas.0709640104}
\copyrightyear{2008}
\issuedate{Issue Date}
\volume{Volume}
\issuenumber{Issue Number}
%%%%%%%%%%%%

\begin{document}

%%%%%%%%%%%%%%%%%%%%%%%%%%%%%%


%% For titles, only capitalize the first letter
%% \title{Almost sharp fronts for the surface quasi-geostrophic equation}

\title{What Drives Package Authors to Participate in the R Project for Statistical Computing? Exploring Motivation, Values, and Work Design}


\author{Patrick Mair\affil{1}{Harvard University, Cambridge, MA},
Eva Hofmann\affil{2}{University of Vienna, Vienna, Austria},
Kathrin Gruber\affil{3}{WU Vienna University of Economics and Business, Vienna, Austria},
Reinhold Hatzinger\affil{3}{},
Achim Zeileis\affil{4}{University of Innsbruck, Innsbruck, Austria},
\and
Kurt Hornik\affil{3}{}
}


\contributor{Submitted to Proceedings of the National Academy of Sciences
of the United States of America}

\maketitle

%%%%%%%%%%%%%%%%%%%%%%%%%%%%%%%%%%%%%%%%%%%%%%%%%%%%%%%%%%%%%%%%
\begin{article}
\begin{abstract}
One of the cornerstones of the \proglang{R} system for statistical computing is
the multitude of packages contributed by numerous package authors. This makes an extremely broad range of statistical
techniques and other quantitative methods freely available. So far no empirical study has investigated psychological factors that 
drive authors to participate in the \proglang{R} project. This article presents a study of \proglang{R} package authors, collecting data on different
types of participation (number of packages, participation in mailing lists, participation in conferences), three psychological scales
(types of motivation, psychological values, and work design characteristics), as well
as various socio-demographic factors. The data are analyzed using item response
models and subsequent generalized linear models, showing that the most important determinants
for participation are a hybrid form of motivation and the social characteristics
of the work design. Other factors are found to have less impact or influence only
specific aspects of participation. 
\end{abstract}


%% When adding keywords, separate each term with a straight line: |
\keywords{R project for statistical computing | Schwartz values | motivation | work design | item response theory | generalized linear models | simulation-extrapolation}

%% Optional for entering abbreviations, separate the abbreviation from
%% its definition with a comma, separate each pair with a semicolon:
%% for example:
\abbreviations{CRAN, Comprehensive R Archive Network}

%--------------------------------- load basic R stuff ---------------------
<<preliminaries, echo=FALSE, message=FALSE, warning=FALSE>>=
require("lattice")
require("ltm")
require("simex")
require("memisc")
require("xtable")
require("MASS")
require("effects")
load("RMotivation.rda")    
RMotivation <- na.omit(RMotivation)
psychometrics <- c("wtask", "wsocial", "wknowledge", "mextrinsic", "mhybrid", "mintrinsic", "vuniversalism", "vpower", "vselfdirection")  
psychometricsSE <- paste0(psychometrics, ".se")
demographics <- c("phd", "statseduc", "fulltime", "academia", "statswork")
@


\noindent\textcolor{blue}{\textsf{\textbf{Significance}}}

\noindent\textcolor{blue}{\textsf{Over the last years the open-source environment \proglang{R} has become the most popular environment for statistical computing 
and data analysis across many fields of research. The developer community is highly active: around 7200 packages are available in the official CRAN repository, 
and more on developer platforms like GitHub or \proglang{R}-Forge. 
One question that has not been studied yet is: \emph{Why} do people contribute to the \proglang{R} environment? What are the key motives that drive package authors? 
Do these developers have specific personal value structures? Are some work environments more conducive to productivity than others?
This is the first empirical study performed within the R package author community that finds answers to these questions.}}

\bigskip
\dropcap{T}he story of the \proglang{R} environment for statistical computing \cite{R:2015} has been one of tremendous success.
Since it was first conceived by \cite{Ihaka+Gentleman:1996}, \proglang{R} has been attracting more and more users and contributors from
different fields where data analysis plays a major role. 
\cite{Fox:2009} conducted a series of interviews with members of the \proglang{R} Core Team in order to
explore the social organization of \proglang{R} and to identify factors crucial to its success. 

The study presented here aims to examine \emph{why} package authors participate in the \proglang{R} project. 
We use scales on work design characteristics, personal values, and types of motivation -- based on theories from a general
open-source software (OSS) perspective -- to learn about factors and incentives that drive authors to develop \proglang{R} packages 
as well as participate in \proglang{R} conferences and mailing lists.

The overwhelming majority of \proglang{R} packages are released under open-source licenses,
thereby placing no restrictions on users and usages and guaranteeing that these packages can
become public goods \cite{Hippel+Krogh:2003}. While from a traditional economic point of view,
it appears to make no sense to give away  one's skills and efforts for free, thousands of 
highly skilled developers have organized into communities like the \emph{Comprehensive \proglang{R} Archive Network} 
(CRAN; \texttt{http://CRAN.R-project.org/}), \emph{Bioconductor} \cite{Bioconductor} (\texttt{http://www.Bioconductor.org/}),
\emph{\proglang{R}-Forge} \cite{Theussl+Zeileis:2009} (\texttt{http://R-Forge.R-project.org/}), 
and \emph{GitHub} to contribute code and documentation to open-source \proglang{R} packages distributed by these communities.

Studying software developer's motivations and determinants for participating in OSS projects is not 
a straightforward task. There are many internal and external factors that might potentially play a role and, hence, have to be
taken into  account when one wishes to explain OSS participation.
Empirical findings in this research area are rather limited and partially
ambiguous \cite{Roberts}. In this study, we apply models from item response
theory (IRT) and generalized linear models (GLM) to data collected in a
survey, conveyed on the popular platforms CRAN, \proglang{R}-Forge, and 
Bioconductor.


\section{Psychological Findings on Participation in OSS Projects}
\label{sec:OSS}
In terms of internal factors that influence participation in OSS projects, psychological literature suggests to consider motivational theory, 
work design theory, and value theory. Motivational theory distinguishes between intrinsic and extrinsic motivation.
Intrinsic motivation is the most pervasive motive for contributions to OSS \cite{Lakhani2,Shah:2006,Hertel,Li+Tan+Teo:2012}.
It represents the  enjoyment of an activity itself and is strongly linked to an individual's 
perception of autonomy and competence \cite{Deci+Koestner+Rayn:1999}. 
Extrinsic motivation refers to any scenario in which a person is motivated by external control. Some of the most salient extrinsic motives are 
monetary rewards and peer pressure. In addition, it has been found that satisfying a personal need (``scratching a personal itch'')
\cite{Raymond,Shah:2006}, further improvements by others \cite{Raymond,Henkel}, 
enhancing personal reputation \cite{Wasko,Hertel,Roberts,Bianchi+Kang+Stewart:2014}, reciprocity and 
general exchange \cite{Shah:2006,Lakhani}, and social norms \cite{Lakhani2} are other extrinsic motives to be considered in OSS development.
Most researchers agree that a simple model of purely intrinsic 
and extrinsic motives is insufficient to capture the motivational patterns in 
OSS \cite{Roberts,Lakhani2}. Instead, motivation is to be more accurately understood as a complex continuum of intrinsic, 
extrinsic, and internalized extrinsic motives. Motives evolve over time, as task characteristics are shifting from need-driven problem solving to mundane 
maintenance tasks within the community.  

The second potential influential factor for OSS contribution are \emph{work design} characteristics 
\cite{Hertel:2007,Hemetsberger+Reinhardt:2009}. Corresponding underlying traits refer to task complexity, significance of work, autonomy mastering the task, 
feedback from the task, etc. \cite{Hackman+Oldham:1976, Morgeson+Humphrey:2006}. The model for work design allows organizations
to assess the current state of specific task related characteristics and, afterwards, to change
their design in a way that tasks become more motivating.

Third, personal \emph{values} can be important for understanding contributions
to OSS projects. The classic value theory by \cite{Schwartz:1992} distinguishes 10 different values: benevolence, conformity, 
tradition, security, power, achievement, hedonism,
stimulation, self-direction, and universalism. \cite{Oreg+Nov:2008} determine the following three values to be relevant for OSS developments: 
self-direction, power, and universalism \cite{Engelhardt+Freytag:2013}. Self-direction type values (e.g., creativity, choosing
own goals, curiosity) are driven by independent thought and action. Thus, they are closely related to forms of intrinsic motivation.  Power
type values (e.g., social power, social recognition, authority) reflect abstract outcomes on an individual's achievements.  These values do not
refer to the direct outcomes of any particular action, but to the status in social structure an individual is able to derive from actions.  Hence
they relate directly to forms of internalized extrinsic motivation. Universalism type values (e.g., equality, wisdom, social justice) refer
to action for the welfare of all people and are derived from people's awareness of the scarcity of resources.  They imply that individuals
will consciously protect their own survival needs through the acceptance and just treatment of anyone outside their group
\cite{Schwartz:1992}.  

%------------------------------------------------- research questions --------------------------------------------
\section{Survey Design and Research Questions}
\label{sec:resdesign}
Our population consists of package authors who contributed to \proglang{R} packages on \emph{CRAN}, \emph{Bioconductor}, and 
\emph{R-forge}. This includes package maintainers as well as people who received credit 
for contributing code and, therefore, appear in the package author list. We need to distinguish package authors clearly 
from users, that is, people who are just using packages or providing code snippets without being ``officially'' involved in a package development. 
Our study does not aim to generalize the results to the whole \proglang{R} community. 

The online questionnaire for the package authors, provided as Supporting Information (SI), included standard socio-demographic variables as well as more specific dichotomous work 
related variables such as whether respondents have a PhD degree, an education in
statistics, are employed full time, work in academia, and work as statisticians.

Based on the research results described above, three lines of possible
psychometric incentives are pursued: (a) hybrid forms of motivation, (b) work design
characteristics and (c) values.  We investigate to which extent
these factors determine the degree of the authors' participation in the \proglang{R}
project.  The following subsections describe these variables and constructs
included in our study.  Figure~\ref{fig:motivation} summarizes the
latent structure of the psychometric scales we use and their relation to
the measures for participation.  


\subsection{Degree of Participation}

\strut\hspace*{0mm}
Participation in OSS projects will primarily manifest itself in the
form of code contributions. As previous studies have shown, however,
this is just one part of an underlying learning and information
process \cite{Lakhani}.  A prominent example of other forms of
contribution is the active engagement in social media platforms such as
mailing lists or blogs \cite{Shah:2006}.

In the context of the \proglang{R} project, contributed code is
typically conveniently organized in packages and distributed via
repositories such as CRAN or Bioconductor.  This makes packages the
primary vehicle for communicating conceptual and computational tools
related to \proglang{R}.  Hence, the number of \proglang{R} packages
(co-)developed by an individual author can easily be interpreted as the
first, main indicator of the extent of participation in the \proglang{R}
project.  As a second indicator we use active participation in 
\proglang{R} project mailing lists (\proglang{R}-help,
\proglang{R}-devel, special interest groups, \ldots) as an indicator for
engagement in social media. Finally, as third participation indicator we
consider attending \proglang{R} conferences such as the annual useR! or
the Directions in Statistical Computing (DSC) meetings.


\subsection{Psychometric Constructs}

\strut\hspace*{0mm}
As elaborated above, the classic distinction between intrinsic and
extrinsic motivation is seen as too rigid within our
context. \cite{Reinholt:2006} presents a concept that distinguishes
between extreme intrinsic motivation, well internalized extrinsic
motivation/moderated intrinsic motivation, and extreme extrinsic
motivation.  Well internalized extrinsic motivation and moderated
intrinsic motivation comprise hybrid types of intrinsic and extrinsic
motivation. The corresponding scales are based on this concept of motivation
because it provides a nuanced and coherent understanding of motivational
types along a continuum of motivation.  This framework also accounts for
potential interaction effects between intrinsic and extrinsic types of
motivation.  For the intrinsic and extrinsic motivation sub-scales 36
items are included in our questionnaire.  Each sub-scale (i.e., enjoyment based intrinsic
motivation, self-reinforcement, obligation-based motivation, integrated
regulation, identification, introjection-based regulation, external
regulation) consists of four to eight items.

As suggested by previous studies \cite{Shah:2006,Hertel} the Work
Design Questionnaire (WDQ) \cite{Morgeson+Humphrey:2006} is a
prominent tool to investigate work design characteristics. This work
design model captures, among others, the following three subscales: the effects of task characteristics (autonomy, task variety, task significance, task
identity, feedback from job), social characteristics (received and
initiated interdependence, feedback from others), and knowledge
characteristics (job complexity, information processing, problem
solving, skill variety, specialization). In its original form the WDQ comprises 77 items. Using the three sub-scales above reduces the questionnaire 
to 48 items.  Note that WDQ items referring to work tasks in general were adapted to the work on \proglang{R}
packages.  

Regarding personal values, we consider three out of 10 values of the Schwartz value scale (self-direction, power, and universalism).
All 19 items pertaining to these value sub-scales are included in the questionnaire.

\subsection{Research Questions}

\strut\hspace*{0mm}
Based on the theoretical extension of the concept of intrinsic and
extrinsic motivation \cite{Reinholt:2006}, we hypothesize that
\emph{extreme extrinsic motivation} (comprising external regulation and
introjection-based regulation), \emph{extreme intrinsic motivation}
(stemming solely from enjoyment-based intrinsic motivation), and
\emph{well internalized extrinsic motivation/moderated intrinsic
  motivation} (identification, obligation-based intrinsic motivation,
self-reinforcement, and integrated regulation), are positively related
to the participation in the \proglang{R} project.

Regarding work design it is expected that \emph{task characteristics}
(comprising autonomy, task variety, task significance, task identity and
feedback from the job), \emph{knowledge characteristics} (including job
complexity, information processing, problem solving, skill variety and
specialization), and \emph{social characteristics} (consisting of
received and initiated interdependence and feedback from others), are
positively related to participation.  The more positive these
characteristics are perceived, the more a package author should
participate in \proglang{R} activities.

Finally, in line with earlier studies, it is hypothesized that the
values \emph{self-direction} and \emph{universalism} relate positively
to participation, whereas \emph{power} is expected to relate negatively.

\section{Statistical Analysis and Results}
\subsection{Statistical Analysis Work Flow}

\strut\hspace*{0mm}
Our sample consists of 1087 package authors. The statistical analysis work flow is the following: We scale each psychometric 
construct using a two-parameter logistic (2-PL) item response theory (IRT) 
model \cite{Birnbaum:1968}. Unidimensionality is checked using categorical principal component analysis \cite{DeLeeuw+Mair:2009} and itemfit is tested using the $Q1$ fit statistic \cite{Yen:1981}. 
For the set of fitting items, the latent trait (person) parameters 
are estimated which then act as predictors, in addition to demographic variables, in the subsequent generalized linear models (GLM). For the first degree of participation 
response ``number of packages'' we fit a negative-binomial regression, for ``participation in mailing lists'' and ``attending conferences'' we fit logistic regressions. 
For each of these regression models, first a full model is considered using all potential determinants: the three times three psychometric scores and all socio-demographic factors.
Subsequently, a stepwise backward selection of the predictor variables in the GLM is carried out based on the Akaike
information criterion (AIC) to highlight which determinants are most relevant. For the full model and the final model from stepwise selection, 
in order to account for the measurement error of latent trait scores as predictors in the GLM, we apply the simulation-extrapolation (SIMEX) approach \cite{simex1}. 
Methodological details about each statistical analysis step is given in the SI as well as the outputs in terms of regression tables and effects plots.  

\subsection{Results}

\strut\hspace*{0mm}
First, we look at the negative binomial regression with the number of packages
an author has (co-)authored as the response variable, see Table S1. The effect plots for the 
final model are given in Figure~\ref{fig:npkgsglm}. 

The number of packages are positively influenced by hybrid and extrinsic
motivation. Work design is also an important determinant of the number of
packages, with social characteristics being positively associated and task
characteristics negatively associated. Thus, the higher the intiated/received interdependence of an author and 
the more feeback he/she gets from the community, the more packages he/she is involved in. 

Conversely, the higher a package author scores on the task dimension,
the lower the number of packages (co-)authored. In terms of the value scales,
only power is found to be significantly associated with the number of packages
showing a negative effect. On the socio-demographic side, the fact that a
package author works full time and his/her field of work is statistics have a
significant effect. 

The results for the logistic regression model of participation in mailing lists
are given in Table S2 and the effect plots are shown in Figure~\ref{fig:listsglm}. 

Again, hybrid motivation significantly
increases the probability of participation. However, extrinsic motivation has a
similar absolute effect (both in terms of coefficient estimate and standard
error) but the effect is negative. Regarding the WDQ, social characteristics have a large positive impact and 
task characteristics a somewhat smaller negative impact. None of the value scale
variables has a significant effect on the participation in mailing lists.  For
the socio-demographic predictor part, the fact that a package author works in
the field of statistics leads to a significantly lower participation
probability. 

Finally, Table S3 presents the results of the logistic regression
model for the binary response indicating participation of package authors in 
\proglang{R} conferences and workshops. The corresponding effect plot are given in Figure~\ref{fig:meetglm}. 

Regarding the motivational dimension, 
hybrid motivation is again found to be the most important determinant. Its
influence is again positive. In terms of work design,
social characteristics are significant with a positive impact
on participation. Regarding values, universalism is significant at 5\% after
stepwise selection. The only significant socio-demographic
variable is the occupational status: A full-time employment of a package author
is a strong determinant to participate in \proglang{R} conferences. None of
other socio-demographic  variables (except, to a certain degree, statistics as
the field of work which has a minor influence) has any impact on the model. 

To summarize, the broad picture is very similar across all three participation
responses (and corresponding models), even if the details vary to a certain degree: Hybrid motivation
and social characteristics are the most important determinants for higher
levels of participation in the \proglang{R} project. The picture for extrinsic
and intrinsic motivation is less clear and varies over the particular type of
participation. Authors that score highly on the task characteristics scale
generally participate less while knowledge characteristics do not play an important
role. Similarly, values are not found to be
important drivers of participation as they rarely show up in the selected
models. The influence of the socio-demographic variables varies across the models:
Full-time employment generally increases participation while a job in academia
somewhat lowers it. Working in statistics has a positive effect on the number of
packages and participation in the conferences but a negative on participation in
mailing lists. The remaining two variables (having a PhD and an education in
statistics, respectively) cannot be shown to have an impact on participation in
any of the models.


\section{Discussion}
This study has asked why \proglang{R} package authors participate in
the \proglang{R} project for statistical computing. A survey was conducted and the
data were analyzed using IRT models and, subsequently, GLMs (with SIMEX correction). In what follows, our
findings are discussed in more detail and related to the literature on participation
in OSS projects.

\subsection{Hybrid Forms of Motivation}
In line with the literature -- see especially \cite{Roberts},
\cite{Lakhani2}, and \cite{Shah:2006} -- hybrid motivation is crucial while
purely intrinsic and purely extrinsic forms of motivation are less important.
This is exactly reflected in our regression results and conforms well with the academic
life cycle. Various factors, including reputation, reciprocity, or social norms,
can contribute to an internalization of extrinsic motives. On the one hand, many
academics ``do what they have to do''. One the other hand they select tasks they enjoy doing
which can also encompass activities  such as ``fun coding'' \cite{Lakhani2}.

The influence of purely extrinsic motivation which, in particular, includes 
monetary rewards \cite{Lakhani2}
varies across the participation variables. In part, this may be due to a strong
rooting of the \proglang{R} project in various academic communities. 
While packages and conferences are by now regarded as scientific contributions,
mailing list contributions have no (direct) impact on academic performance measures.
This is somewhat substantiated by the positive (but not significant) influence of
intrinsic motivation on contribution to mailing lists. We note that \cite{Wasko}
find that contributions to ``electronic networks of practice'' are increased
if the contributors perceive that this enhances their reputation (i.e., a typical
extrinsic motive). Thus, participation in \proglang{R} mailing lists is apparently not perceived
to do so. This might be different in the more recently established question and answer
websites such as Stack Exchange which work differently from classical mailing lists
and explicitly try to capture the reputation of its contributors.
    
\subsection{Work Design Characteristics}

\strut\hspace*{0mm}
Social work design characteristics reflect the fact that work is performed within a broader social environment \cite{Morgeson+Humphrey:2006} where single individuals highly depend on each other.
Our results show that OSS projects provide high degrees of social dependency and feedback as theoretically hypothesized by \cite{Hertel:2007}. 
That social characteristics are such an important factor in our models is not too surprising, 
given that we are interacting in a social media dominated environment and social coding platforms are widely used \cite{Dabbish:2012}. 
Psychological explanations for our results are the following: First, interaction with persons perceived as important leads to reputation (self-esteem, future job opportunities, etc.). 
Second, interaction with alike minded persons (i.e., interested in solving statistical problems) might be a possibility to express oneself and 
enjoy social inclusion.

From a perspective that goes beyond work design characteristics, social aspects include social recognition and identification. 
The \proglang{R} community seems to offer the opportunity
for \proglang{R} developers to identify with this highly valued group and feel a sense of belonging. It can be assumed that they receive
parts of their self-esteem by belonging to such a valued group \cite{Tajfel+Turner:1986} and are especially motivated to contribute to this group. 
It would be interesting to study such general social aspects of reputation gaining in a follow-up study.

Task characteristics are found to have a negative influence on
participation. This could be explained as follows: If the work is organized around
the development of an \proglang{R} package as the central task (from development of
code, via writing of manuals and vignettes to maintenance and bug fixing),
\proglang{R} authors appear to do that but are less involved in the
development of further packages or discussions on mailing lists. Or conversely,
those authors who participate more and develop several packages, do not appear
to be driven be the task of \proglang{R} package development as such but
by the underlying knowledge characteristics involved.


\subsection{Values}

\strut\hspace*{0mm}
Our results indicate that in the context
of \proglang{R} packages there appears only little additional direct effect of the
values -- other than potential indirect effects through the types of motivation. 
There are two notable exceptions:
power is shown to have a clear negative effect on the number of packages and
universalism has a clear negative effect on conference participation.

The former reflects that package authors, for whom social power, wealth, social
recognition, and authority are important, produce fewer packages than their
trait counterparts. The way the field of applied and computational
statistics has developed over the last years, \proglang{R} package
implementations have increased in scientific value. Thus, for a researcher, a
corresponding implementation has become an academic status symbol to the effect
that they refer to themselves as ``\proglang{R} package author'' even when
involved in a single package only.

The latter shows that the higher a package author scores on the universalism
dimension, the less likely he or she is to attend meetings. A closer look at what is
meant by ``universalism'' provides an interesting interpretation of this result.
According to Schwartz, attributes associated with universalism include: a world
of beauty, unity with nature, protecting the environment, and inner harmony.
These are derived from an awareness of the scarcity of resources. Thus,
universalism implies a strong environmental attitude that may be incompatible with
carbon-intensive long distance travels to conferences.


\subsection{Socio-demographic Variables}

\strut\hspace*{0mm}
Full-time employment always has a positive impact on participation;
significantly so for the number of packages and conference participation. This
suggests that many contributions to the \proglang{R} project are made as part of
the job. For mailing lists the influence is weaker but, as already argued above,
such participation is typically not part of the job description. Additionally,
there may also be direct effects of full-time employment on conference
participation (e.g. through reimbursement of expenses).

Working in the field of statistics also has positive impact on the number of packages and
conference participations but clearly negative impact on mailing list
participation. While the former is not surprising given that the \proglang{R}
system is dedicated to statistics, the latter may not be obvious. However,
statisticians will typically have other ways of asking questions related to
\proglang{R} (e.g., colleagues within their department) and other ways of
providing feedback about the corresponding statistical methods (e.g., in forms
of papers, books, or lectures). However, for \proglang{R} authors and users
coming from other domains (say, ecology, finance, or epidemiology) the
\proglang{R} mailing lists may be a more crucial means of obtaining information
related to \proglang{R}. This overlaps with the findings of
\cite{Bohn:2011} who show that answers on the \proglang{R} mailing lists are
mainly given by a few central players feeling responsible for certain topics.

Interestingly, an academic background (i.e., having a PhD or a job in
academia) does not lead to more participation as hypothesized by
\cite{Henkel}. In fact, it has almost no impact on any of the three response
variables.
    

\subsection{Conclusions}

\strut\hspace*{0mm}
Our results have shown that growth of \proglang{R}-related projects
is positively influenced by hybrid motivation while purely intrinsic or extrinsic
motives are less important. Hence, this suggests that extrinsic motives (such as
monetary rewards or building reputation) can be important drivers but need to be
balanced by possibilities of internalizing them. However, given the ongoing
commercialization of the \proglang{R} ecosystem this aspect deserves re-investigation
in the future. 

In conclusion, our results are important for institutions and
individuals that want to stimulate growth of \proglang{R} developments: they must provide
a work environment and corresponding incentives that foster 
a high amount of interdependence and feedback from others. 
Such collaborative research strategies also include the encouragement to work on projects with researchers outside the institution and 
the engagement in social coding platforms. 


%------------------------------------------------ bib -------------------------------------------------------------

\begin{thebibliography}{}
\bibitem{R:2015}
{R Core Team}, {\em R: A Language and Environment for Statistical Computing}, 2015.

\bibitem{Ihaka+Gentleman:1996}
Ihaka R. and Gentleman, R. C. {\em {R}: {A} language for data analysis and graphics.} 
Journal of Computational and Graphical Statistics, 5 (1996), 299--314.

\bibitem{Fox:2009}
Fox, J. {\em Aspects of the social organization and trajectory of the {R} project.} The R Journal, 1 (2009), 5--13.

\bibitem{Hippel+Krogh:2003}
{von Hippel} E. and {von Krogh} G., {\em Open source software and the private-collective innovation model: Issues for organization science.}
Organization Science, 14 (2003), 209--223.

\bibitem{Bioconductor}
Gentleman, R.~C., Carey, V.~J., Bates, D.~M., Bolstad, B., Dettling, M.,
  Dudoit, S., Ellis, B., Gautier, L., Ge, Y., Gentry, J., Hornik, K., Hothorn,
  T., Huber, W., Iacus, S., Irizarry, R., Leisch, F., Li, C., Maechler, M.,
  Rossini, A.~J., Sawitzki, G., Smith, C., Smyth, G., Tierney, L., Yang, J.
  Y.~H., and Zhang, J., {\em Bioconductor: Open software development for computational biology and bioinformatics.}
Genome Biology, 5 (2004), R80.

\bibitem{Theussl+Zeileis:2009}
Theussl S. and Zeileis, A. {\em Collaborative software development using {R}-{F}orge.} 
The R Journal, 1 (2009), 9--14.

\bibitem{Roberts}
Roberts, J.~A., Il-Horn, H., and Sandra, A.~S. 
{\em Understanding the motivations, participations and performance of open source software developers: A longitudinal study of the {A}pache projects.}
Management Science, 52 (2006), 984--999.

\bibitem{Lakhani2}
Lakhani, K.~R. and Wolf, R.~G. Why hackers do what they do: Understanding motivation and effort in free/open source software projects.
{\em Perspectives on Free and Open Source Software}, eds. Feller, J., Fitzgerald, B., Hissam, S., and Lakhani, K.~R. (MIT Press, Cambridge), 2005.
  
\bibitem{Shah:2006}
Shah, S.~K. (2006). {\em Motivation, governance, and the viability of hybrid forms in open source software development.} Management Science, 52 (2006), 1000--1014.

\bibitem{Hertel}
Hertel, G., Niedner, S., and Hermann, S. {\em Motivation of software developers in open source projects: An internet-based survey of contributors to the {L}inux kernel.}
Research Policy, 32 (2003), 1159--1177.

\bibitem{Li+Tan+Teo:2012}
Li, Y., Tan, C.~H., and Teo, H.~H. {\em Leadership characteristics and developers' motivation in open source software development.} Information \& Management, 49 (2012), 257--267.

\bibitem{Deci+Koestner+Rayn:1999}
Deci, E.~L., Koestner, R., and Ryan, R.~M. {\em A meta-analytic review of experiments examining the effects of extrinsic rewards on intrinsic motivation.}
Psychological Bulletin, 125 (1999), 627--668.

\bibitem{Raymond}
Raymond, E. {\em The cathedral and the bazaar.} Knowledge, Technology \& Policy, 12 (1999), 23--49.

\bibitem{Henkel}
Henkel, J. {\em Selective revealing in open innovation processes: The case of embedded {L}inux.}
Research Policy, 35 (2006), 953--969.

\bibitem{Lakhani}
Lakhani, K.~R. and {von Hippel}, E. {\em How open source software works: Free user-to-user assistance.} Research Policy, 32 (2003), 923--943.

\bibitem{Wasko}
Wasko, M. and Faraj, S. {\em Why should {I} share? {E}xamining social capital and knowledge contribution in electronic networks of practice.}
MIS Quarterly, 29 (2005), 35--56.

\bibitem{Bianchi+Kang+Stewart:2014}
Bianchi, A.~J., Kang, S.~M., and Stewart, D. {\em The organizational selection of status characteristics: Status evaluations in a open source community.}
Organization Science, 23 (2014), 341--354.

\bibitem{Hertel:2007}
Hertel, G. {\em Motivating job design as a factor in open source governance.}
Journal of Management and Governance, 11 (2007), 129--137.

\bibitem{Hemetsberger+Reinhardt:2009}
Hemetsberger, A. and Reinhardt, C. {\em Collective development in open-source communities: An activity theoretical perspective on successful online collaboration.}
Organization Studies, 30 (2009), 987--1008.

\bibitem{Hackman+Oldham:1976}
Hackman, J.~R. and Oldham, G.~R. {\em Motivation through the design of work: Test of a theory.}
Organizational Behavior and Human Performance, 16 (1976), 250--279.

\bibitem{Morgeson+Humphrey:2006}
Morgeson, F.~P. and Humphrey, S.~E. {\em The {W}ork {D}esign {Q}uestionnaire {(WDQ)}: Developing and  validating a comprehensive measure for assessing job design and the nature of work.}
Journal of Applied Psychology, 91 (2006), 1321--1339.

\bibitem{Schwartz:1992}
Schwartz, S.~H. {\em Universals in the content and structure of values: theoretical advances and empirical tests in 20~countries.}
Advances in Experimental Social Psychology, 25 (1992), 1--65.

\bibitem{Oreg+Nov:2008}
Oreg, S. and Nov, O. (2008). {\em Exploring motivations for contributing to open source initiatives: The roles of contribution context and personal values.}
Computers in Human Behavior, 24 (2008), 2055--2073.

\bibitem{Engelhardt+Freytag:2013}
Engelhardt, S. and Freytag, A. {\em Institutions, culture, and open source.}
Journal of Economic Behavior \& Organization, 95 (2013), 90--110.

\bibitem{Reinholt:2006}
Reinholt, M. {\em No more polarization, please! {T}owards a more nuanced perspective on motivation in organizations.}
Technical report, Center for Strategic Management Working Paper Series, Copenhagen Business School, Copenhagen, Denmark.

\bibitem{Wu+Gerlach+Young:2007}
Wu, C.~G., Gerlach, J.~H., and Young, C.~E. {\em An empirical analysis of open source software developer' motivations and continuance intentions.}
Information and Management, 44 (2007), 253--262.

\bibitem{Kish:1965}
Kish, L. {\em Survey sampling}, 1965.

\bibitem{Armstrong+Overton:1977}
Armstrong, J. S. and Overton, T. {\em Estimating nonresponse bias in mail surveys.} 
Journal of Marketing Research, 14 (1977), 396--402.

\bibitem{Birnbaum:1968}
Birnbaum, A. Some latent trait models and their use in inferring an examinee's ability.
{\em Statistical Theories of Mental Test Scores} eds. Lord, F.~M. and Novick, M.~R. (Addison-Wesley, Reading, MA), 1968, pp. 395--479.

\bibitem{DeLeeuw+Mair:2009}
De Leeuw, J., and Mair, P. {\em Gifi methods for optimal scaling in {R}: The package homals.}
Journal of Statistical Software, 31(4) (2009), 1--21.

\bibitem{Yen:1981}
Yen, W. {\em Using simulation results to choose a latent trait model.} 
Applied Psychological Measurement, 5 (1981), 245--262.

\bibitem{simex1}
Cook, J.~R. and Stefanski, L.~A. {\em Simulation-extrapolation estimation in parametric measurement error models.}
Journal of the American Statistical Association, 89 (1994), 1314--1328.

\bibitem{Dabbish:2012}
Dabbish, L., Stuart, C., Tsay, J., and Herbsleb, J. {\em Social coding in {GitHub}: transparency and collaboration in an open software repository.} 
Proceedings of the ACM 2012 Conference on Computer Supported Cooperative Work, (2012), 1277--1288.

\bibitem{Tajfel+Turner:1986}
Tajfel, H. and Turner, J.~C. The social identity theory of intergroup behavior {\em Psychology of intergroup relations} eds. Worchel, S. and Austian, W. G. 
(Nelson-Hall, Chicago, IL), 1986, pp. 7--24.

\bibitem{Bohn:2011}
Bohn, A., Feinerer, I., Hornik, K., and Mair, P. {\em Content-based social network analysis of mailing lists.}
The \proglang{R} Journal, 3 (2011), 11--18.

\bibitem{Rizopoulos:2006}
Rizopoulos, D. {ltm: An R package for latent variable modeling and item response theory analyses.}
Journal of Statistical Software, 17(5) (2006), 1--25.

\bibitem{simex2}
Stefanski, L.~A. and Cook, J.~R. {\em Simulation-extrapolation: The measurement error jackknife.}
Journal of the American Statistical Association, 90 (1995) 1247--1256.

\bibitem{Lederer+Kuechenhoff:2006}
Lederer, W. and K{\"u}chenhoff, H. {\em A short introduction to the {SIMEX} and {MCSIMEX}.}
\proglang{R} News, 6 (2006) 26--31.


\end{thebibliography}

\end{article}

 

%% == end of paper:

%% Optional Materials and Methods Section
%% The Materials and Methods section header will be added automatically.

%% Enter any subheads and the Materials and Methods text below.
\begin{materials}
\subsection{Sample}
In total, we had 4274 email addresses of \proglang{R} package authors. They were asked to fill out an online questionnaire within the following three weeks. 
The survey was conducted in May 2010 using the online survey software Unipark. The
platforms we used for the acquisition of the email addresses were CRAN,
\proglang{R}-Forge, and Bioconductor. In total we sent out 4274 emails
of which approximately 200 could not successfully be delivered (``bounced''). Note that if packages had multiple authors, emails were sent out to those 
who provided an email address in the package description file. In addition, in the email list we used some package authors had multiple email addresses. 
Therefore, the response rate below reflects a lower bound.  

A total of 1448 persons considered the questionnaire.  310 respondents
quit immediately and 51 respondents scrolled through without
answering. Altogether, a sample of 1087 persons remained which leads to a 
response rate of at least 27\%. This is in line with 
related OSS studies such as \cite{Lakhani}, \cite{Hertel}, and \cite{Wu+Gerlach+Young:2007}. 
\Sexpr{nrow(RMotivation)} package authors
completed the whole questionnaire without skipping any of the items. 
From a statistical power point of view this sample size is sufficiently large to carry out all of our statistical analyses.
The issue of possible non-response bias is addressed and analyzed in detail in the SI. In turns out that our results are representative for \proglang{R} package authors who 
contributed to more than one package.

\subsection{Reproducibility Materials}
The following materials were submitted in order to fully reproduce the analysis in the article. The raw data are submitted in the file \texttt{RMotivationRaw.csv} along with 
the variable descriptions (\texttt{RMotivationRawLabels.txt}). The code file \texttt{CRANdatprep.R} contains the \proglang{R} code for data preparation including the IRT analysis, resulting 
in the file \texttt{RMotivation.rda}. This file is also checked-in separately since the IRT itemfit analysis takes a considerable amount of time. 
Using \texttt{RMotivation.rda}, the file \texttt{CRANreplication.R} performs all the computations (GLM, examining non-response bias) including regression tables and effect plots presented in the SI. 
\end{materials}


\clearpage
\textbf{Figures:}

\begin{figure}[h]
\centering
\setkeys{Gin}{width=\textwidth}
<<dia, echo=FALSE, fig.height=8, fig.width=10>>=
node <- function(x, y, lab, eps = c(0.12, 0.04), col = "lightgray", left = TRUE, ...) {
  eps <- rep(eps, length.out = 2L)
  polygon(x + c(-1, -1, 1, 1, -1) * eps[1L], y + c(-1, 1, 1, -1, -1) * eps[2L], col = col, ...)
  if(left) {
    text(x - eps[1L], y, lab, pos = 4)
  } else {
    text(x, y, lab)
  }
}
edge <- function(x1, y1, x2, y2, lab, eps = 0.12, length = 0, ...) {
  if(length > 0) {
    arrows(x1 + eps * 1.1, y1, x2 - eps * 1.1, y2, length = length, ...)
  } else {
    arrows(x1 + eps, y1, x2 - eps, y2, length = length, ...)
  }
}

par(mar = rep(0, 4))
plot(0, 0, xlim = c(-0.01, 1.41), ylim = c(0, 1), type = "n", axes = FALSE, xlab = "", ylab = "")

node(0.12, 0.95, "\nExtreme extrinsic\nmotivation (EM)")
node(0.12, 0.85, "\nExtreme intrinsic\nmotivation (IM)")
node(0.12, 0.75, "\nWell internalized\nEM, moderated IM")

node(0.12, 0.60, "\nTask\ncharacteristics")
node(0.12, 0.50, "\nSocial\ncharacteristics")
node(0.12, 0.40, "\nKnowledge\ncharacteristics")

node(0.12, 0.25, "Power")
node(0.12, 0.15, "Self-direction")
node(0.12, 0.05, "Universalism")

node(0.47, 0.75, "Motivation", lwd = 2)
node(0.47, 0.50, "Work design", lwd = 2)
node(0.47, 0.25, "Values", lwd = 2)

node(0.93, 0.50, "Participation", lwd = 2)

node(1.28, 0.60, "\nNumber of\nR packages")
node(1.28, 0.50, "Mailing lists")
node(1.28, 0.40, "\nConferences,\nworkshops")

edge(0.12, 0.95, 0.47, 0.75)
edge(0.12, 0.85, 0.47, 0.75)
edge(0.12, 0.75, 0.47, 0.75)

edge(0.12, 0.60, 0.47, 0.50)
edge(0.12, 0.50, 0.47, 0.50)
edge(0.12, 0.40, 0.47, 0.50)

edge(0.12, 0.25, 0.47, 0.25)
edge(0.12, 0.15, 0.47, 0.25)
edge(0.12, 0.05, 0.47, 0.25)

edge(0.93, 0.50, 1.28, 0.60)
edge(0.93, 0.50, 1.28, 0.50)
edge(0.93, 0.50, 1.28, 0.40)

edge(0.47, 0.75, 0.93, 0.515, length = 0.13, lwd = 2)
edge(0.47, 0.50, 0.93, 0.500, length = 0.13, lwd = 2)
edge(0.47, 0.25, 0.93, 0.485, length = 0.13, lwd = 2)
@
\caption{\label{fig:motivation}
Psychometric Constructs. Hybrid forms of motivation \cite{Reinholt:2006}, work design characteristics \cite{Morgeson+Humphrey:2006}, and
values \cite{Schwartz:1992} determining participation in the \proglang{R} project.}
\end{figure}


%---------------------------------------------------- SUPPORTING INFORMATION -------------------------------------------------
\newpage
\noindent{\huge {\textbf{Supporting Information}}}

\bigskip

\section{Non-response Bias}
<<echo=FALSE>>=
freqsamp <- table(RMotivation$npkgs)
sfreqsplot <- c(freqsamp[3:10], sum(freqsamp[11:length(freqsamp)]))  
samp2_10 <- round(prop.table(sfreqsplot), 3) * 100
pop2_10 <- structure(c(50.9, 18.3, 10.3, 7.1, 3, 2, 1.4, 0.8, 6.3), .Names = c(2:9, "10+"))
@

Non-response bias is an issue that often occurs in email surveys, especially when the response rate is not particularly large. 
The bias that arises if the answers of survey respondents (the sample) differ from the potential answers of those not in the sample. 
In this case results can not be generalized to the whole population.
There are several strategies that address non-response bias as elaborated in classical texts such as \cite{Kish:1965} and \cite{Armstrong+Overton:1977}. 
The strategy we use to address potential biases in our survey is that of comparing sample values of a variable with known values from the population. 
The key variable within this context that we use is number of packages to which each author contributed. Using this variable, 
we can determine the population values by extracting the author names from the package description files and then computing the corresponding frequencies.   

In our sample, \Sexpr{round(sum(freqsamp[2])/sum(freqsamp)*100, 2)}\% of the authors contributed to 
one package only, whereas in the population we have 67.86\%. This indicates that one-package authors are underrepresented in our sample. 
This is not surprising, since people who contributed only one package are likely to have 
a lower committment to the \proglang{R} project and, therefore, are less likely to fill out such a questionnaire. 
Let us examine the (conditional) relative frequencies of authors of two or more packages. Note that we merge authors with 10 or more packages into a single category. 
Figure \ref{fig:pop} shows the percentages across the number of packages for the sample and the population. We see that two-package authors are 
only slightly underrepresented in the sample, and for the remaining ones the sample and population proportions match closely. Therefore, 
our results are representative for the subpopulation ``package authors who contributed to at least two packages''.  

<<pop-plot, eval=FALSE, echo=FALSE>>=
plot(2:10, samp2_10, type = "b", xlab = "Number of Packages", ylab = "Relative Frequencies [%]", 
     ylim = c(0,55), main = "Sample vs. Population", xaxt = "n")
points(2:10, pop2_10, type = "b", col = "black", lty = 2, lwd = 1, pch = 2)
legend("topright", legend = c("Sample", "Population"), col = 1, lty = 1:2, pch = 1:2)
axis(1, at = 2:10, labels = c(2:9, "10+"))
@

\setkeys{Gin}{width=1\textwidth}
\begin{figure}[th]
\renewcommand{\thefigure}{S\arabic{figure}}%
\begin{center}
<<pop-plot1, echo=FALSE, fig.height=6, fig.width=10>>=
<<pop-plot>>
@
\end{center}
\caption{Sample vs. population proportions for \proglang{R} package authors who contributed more than one package.\label{fig:pop}}
\end{figure}


\section{Statistical Methodology}
The goal of our analysis is to determine the effect of hybrid forms of
motivation, work design and values on participation in the \proglang{R}
project, controlling for socio-demographic/work-related factors.  We thus start by
computing the psychometric scores as depicted in
Figure~\ref{fig:motivation} from the corresponding questionnaire items
using the two-parameter logistic model.  Subsequently, these scores
are used as explanatory variables in GLM analysis
for each of the three variables measuring participation. In order to
account for potential measurement errors when 
psychometric scores enter the regression models, the estimators are corrected by the simulation-extrapolation (SIMEX).
The following subsections give a brief methodological background.

\subsection{IRT Analysis}
The latent constructs occurring in the scales for hybrid forms of motivation,
work design, and values are scored using IRT models.
IRT is a family of latent variable models to score items and persons on a single latent trait. Our IRT model of choice is the 
two-parameter logistic model
\cite{Birnbaum:1968} defined as:
\begin{equation}
P(X_{vi}) = \frac{\exp{(\alpha_i(\theta_v - \delta_i))}}{1 + \exp{(\alpha_i(\theta_v - \delta_i))}}.
\end{equation}
Given the responses $X_{vi}$ by author $v$ ($v = 1,\ldots,n$) on item
$i$ ($i = 1,\ldots,k$), we estimate two item parameters:  an \emph{item
discrimination parameter}  $\alpha_i$ ($\alpha_i > 0$), and an \emph{item
location parameter} $\delta_i$ that  locates the item on the latent trait.
Subsequently, for each subject $v$ we estimate a \emph{person parameter}
$\theta_v$ that maps the package author on the latent trait. 

We perform our IRT analysis separately for each scale dimension (with the items assigned to the dimensions correspondingly)
using the \proglang{R} package \pkg{ltm} \cite{Rizopoulos:2006}.
Before fitting an IRT model, we examined unidimensionality of each subscale using categorical PCA, implemented in the 
\pkg{homals} package \cite{DeLeeuw+Mair:2009}. The following items showed a strong deviation from unidimensionality:
``Packages are a byproduct of my empirical research. If I cannot find suitable existing software to analyze my data, 
I develop software components myself'' and ``Packages are a byproduct of my methodological research. If I develop/extend methods, I develop accompanying software, 
e.g., for illustrations and simulations'' from the motivation scale (extreme extrinsic motivation construct). In addition, 
``The work on \proglang{R} packages requires that I only do one task or activity at a time'' had to be removed from knowledge characteristics.

All subsequent $Q1$ fit statistics were not significant and, therefore, no additional items were eliminated. 
Note that since we have a multiple testing problem, the alpha level was corrected by dividing 0.05 by the number of items per subscale. 
For our final item subsets we compute the person
parameters for each of the nine traits. For subsequent analyses and
tables, the resulting new variables are labeled \emph{mextrinsic}, \emph{mintrinsic}, and \emph{mhybrid} for the
motivation scales; \emph{wtask}, \emph{wsocial}, and \emph{wknowledge} for the scales
obtained from the WDQ; and \emph{vpower}, \emph{vselfdirection}, \emph{vuniversalism}
for the value scales.


\subsection{Generalized Linear Models}

The person parameters obtained in the IRT analysis are included as the main determinants of interest
for the degree of participation in a subsequent GLM analysis.
A general representation of our model is
\begin{equation}
g(\boldsymbol{\mu}) = \boldsymbol{\Theta}\boldsymbol{\beta} + \mathbf{X}\boldsymbol{\gamma},
\end{equation}
where $\boldsymbol{\mu}$ is the mean of the participation response variable,
$g(\cdot)$ represents the corresponding link function, and
$\boldsymbol{\Theta}$ is the matrix containing of person parameters
with corresponding regression coefficients $\boldsymbol{\beta}$. $\mathbf{X}$ is the matrix of socio-demographic variables with corresponding
regression coefficients $\boldsymbol{\gamma}$. For the count response \emph{number of packages} we fit a
negative-binomial (NB) model which, as opposed to a regular Poisson
regression, accounts for over-dispersion. Binomial GLMs with logistic link function
are used for the binary responses capturing participation in \emph{mailing lists},
and \emph{conferences}, respectively.

\subsection{SIMEX Correction}
Note that, unlike the socio-demographic variables in $\mathbf{X}$, the person parameters in
$\boldsymbol{\Theta}$ are subject to measurement error (ME) as they are obtained
from IRT analysis. Due to this ME the ordinary GLM estimates 
are, in general, biased. To mitigate this problem, the heteroskedasticity of
the MEs needs to be taken into account. 

Let $\boldsymbol{\beta}$ be the true value of the parameter vector and $\hat{\boldsymbol{\beta}}$ the estimated regression coefficients. 
In order to get unbiased estimates in the presence of additive MEs, we apply the simulation-extrapolation method (SIMEX) proposed by \cite{simex1}
after fitting the basic (``naive'') GLMs.

For our specific problem we apply the jackknife variant of SIMEX \cite{simex2} which is based the following idea: 
The starting point is the standard error of 
the person parameters in construct $c$ ($c = 1,\ldots,C$) which reflects
the ME. This could be a single value for each construct $c$, 
or a vector of length $n$ allowing for varying MEs across persons. In our analysis we allow for full ME 
heteroskedasticity (across constructs, across persons) 
which leads to the ME matrix $\boldsymbol{\Sigma}_{\Theta}$ of dimension $n \times C$ with column 
vectors $\boldsymbol{\sigma}_{\theta_{\cdot|c}}$. 

Through ME-based jackknife resampling, the SIMEX approach simulates repeated measurements.
By refitting the model in each step we get a new parameter vector $\hat{\boldsymbol{\beta}}_{\boldsymbol{\Sigma}_{\Theta}}$. 
SIMEX theory states that the mean of the parameter distribution
resulting from resampling, that is, $\bar{\hat{\boldsymbol{\beta}}}_{\boldsymbol{\Sigma}_{\Theta}}$, is an 
unbiased estimator for $\boldsymbol{\beta}$ \cite{simex2}. A corresponding \proglang{R} implementation is provided
in the \pkg{simex} package \cite{Lederer+Kuechenhoff:2006}.


\section{Results}
\subsection{Descriptive Data Analysis}
<<echo=FALSE,results='hide'>>=
myprop <- function(vname) 
    round(prop.table(table(RMotivation[[vname]]))[2] * 100, 2)
@ 

The first dependent variable measuring participation is the number of packages
(co-)developed by an individual author.  Its distribution is right-skewed, has a mean of \Sexpr{round(mean(RMotivation$npkgs),2)},
a median of \Sexpr{median(RMotivation$npkgs)}, and maximum of \Sexpr{max(RMotivation$npkgs)}, and a standard deviation
of \Sexpr{round(sd(RMotivation$npkgs),2)}. 

<<npkgs-plot, echo=FALSE, eval=FALSE>>=
hist(RMotivation$npkgs, main = "Histogram R Packages", xlab = "Number of R Packages", breaks = -1:max(RMotivation$npkgs, na.rm = TRUE) + 0.5)
@
\setkeys{Gin}{width=0.8\textwidth}
\begin{figure}[h!]
\renewcommand{\thefigure}{S\arabic{figure}}%
\begin{center}
<<npkgs-plot1, echo=FALSE, fig.height=4.5, fig.width=9>>=
<<npkgs-plot>>
@
\end{center}
\caption{Distribution of the number of packages the authors are involved in.\label{fig:npkgs}}
\end{figure}

Figure \ref{fig:npkgs} shows the distribution of the number of packages. A few package authors
stated that they have been involved in zero packages. The reason for this could be that they contributed code to a particular package, 
appear in the author list, but do not consider themselves being involved in the development of this particular \proglang{R} package (e.g. authors 
that are active on \proglang{R}-forge only). 
The other two dependent participation variables are binary, with \Sexpr{myprop("lists")}\% contributing to the \proglang{R} mailing lists and
\Sexpr{myprop("meet")}\% attending \proglang{R} conferences.

The items pertaining to the motivation, work design and value scales are
transformed to psychometric scores using IRT analysis as described above.
Our dichotomous work-related variables give the following descriptive results : PhD degree (\emph{phd}, yes: \Sexpr{myprop("phd")}\%), 
education in statistics (\emph{statseduc}, yes:  \Sexpr{myprop("statseduc")}\%), employed full time (\emph{fulltime}, yes: \Sexpr{myprop("fulltime")}\%),
work in academia (\emph{academia}, yes: \Sexpr{myprop("academia")}\%), work as statisticians (\emph{statswork}, yes:
\Sexpr{myprop("statswork")}\%).

\subsection{Regression Tables and Effects Plots}
The following tables and plots show the results of the three GLMs. The first table refers to the negative binomial regression with ``number of 
packages'' as response, the second table to the logistic regression with ``participation in mailing lists'' as response, and the third table 
to the logistic regression with ``participation in conferences'' as response. The effects plots depict the effect structure based on the 
regression parameters for the for the predictors selected by stepwise regression. 

<<echo=FALSE>>=
if(file.exists("models-npkgs.rda")) {
  load("models-npkgs.rda")
} else {
formulaGLMnpkgs <- as.formula(paste("npkgs ~", paste(c(psychometrics, demographics), collapse = " +")))
fitnpkgsNB <- glm.nb(formulaGLMnpkgs, RMotivation, x = TRUE, y = TRUE)
fitnpkgs <- glm(formulaGLMnpkgs, RMotivation, family = negative.binomial(fitnpkgsNB$theta), x = TRUE, y = TRUE)

## stepwise selection
fitnpkgsStep <- step(fitnpkgs, formulaGLMnpkgs, trace = 0)
fitnpkgsStepplot <- fitnpkgsStep

## SIMEX versions
ME <- RMotivation[, psychometricsSE]
fitnpkgsSimex <- simex(fitnpkgs, SIMEXvariable = psychometrics, measurement.error = ME, asymptotic = FALSE) 

psychoind <- psychometrics %in% names(coef(fitnpkgsStep))
ME1 <- RMotivation[, psychometricsSE[psychoind]]
fitnpkgsStepSimex <- simex(fitnpkgsStep, SIMEXvariable = psychometrics[psychoind], measurement.error = ME1, asymptotic = FALSE) 
fitnpkgs$xlevels <- NULL
fitnpkgsStep$xlevels <- NULL

## save results
save(fitnpkgs, fitnpkgsSimex, fitnpkgsStep, fitnpkgsStepSimex, fitnpkgsStepplot, file = "models-npkgs.rda")
}
@

\begin{table}[t]
\renewcommand{\thetable}{S\arabic{table}}%
\caption{\label{tab:npkgs} Negative Binomial GLM Parameter Estimates for ``Number of Packages'' 
(standard errors in brackets; significance codes $^{***}$ for the 0.001 level, $^{**}$ for the 0.01 level, and $^{*}$ for the 0.05 level).}
\centering
<<tabnpkgs, echo=FALSE, results='asis'>>=
tabnpkgs <- mtable(
  "Full (ML)" = fitnpkgs,
  "Full (SIMEX)" = fitnpkgsSimex,
  "Step (ML)" = fitnpkgsStep,
  "Step (SIMEX)" = fitnpkgsStepSimex,
   summary.stats = c("Likelihood-ratio", "p")) 
toLatex(tabnpkgs)
@
\end{table}


<<npkgsglm-plot, eval=FALSE, echo=FALSE>>=
plot(allEffects(fitnpkgsStepplot), ylab = "Number of packages", type = "response", ylim = c(1.6, 4))
@
\setkeys{Gin}{width=1\textwidth}
\begin{figure}[th]
\renewcommand{\thefigure}{S\arabic{figure}}%
\begin{center}
<<npkgsglm-plot1, echo=FALSE, fig.height=14, fig.width=14>>=
<<npkgsglm-plot>>
@
\end{center}
\caption{Effect plots for negative-binomial regression on number of packages (for the variables selected by stepwise regression).\label{fig:npkgsglm}}
\end{figure}


<<echo=FALSE, warning=FALSE>>=
if(file.exists("models-lists.rda")) {
  load("models-lists.rda")
} else {
## formula
formulaGLMlists <- as.formula(paste("lists ~", paste(c(psychometrics, demographics), collapse = " +")))

## full logistic regression
fitlists <- glm(formulaGLMlists, RMotivation, family = binomial(), x = TRUE, y = TRUE)

## stepwise selection
fitlistsStep <- step(fitlists, formulaGLMlists, trace = 0)
fitlistsStepplot <- fitlistsStep

## SIMEX versions
ME <- RMotivation[, psychometricsSE]
fitlistsSimex <- simex(fitlists, SIMEXvariable = psychometrics, measurement.error = ME, asymptotic = FALSE) 

psychoind <- psychometrics %in% names(coef(fitlistsStep))
ME1 <- RMotivation[, psychometricsSE[psychoind]]
fitlistsStepSimex <- simex(fitlistsStep, SIMEXvariable = psychometrics[psychoind], measurement.error = ME1, asymptotic = FALSE) 
fitlists$xlevels <- NULL
fitlistsStep$xlevels <- NULL

## save results
save(fitlists, fitlistsSimex, fitlistsStep, fitlistsStepSimex, fitlistsStepplot, file = "models-lists.rda")
}
@


\begin{table}[t!]
\renewcommand{\thetable}{S\arabic{table}}%
\caption{\label{tab:lists} Logistic GLM Parameter Estimates for ``Participation in Mailing Lists''
(standard errors in brackets; significance codes $^{***}$ for the 0.001 level, $^{**}$ for the 0.01 level, and $^{*}$ for the 0.05 level).}
\centering
<<tablists, echo=FALSE, results='asis'>>=
tablists <- mtable(
  "Full (ML)" = fitlists,
  "Full (SIMEX)" = fitlistsSimex,
  "Step (ML)" = fitlistsStep,
  "Step (SIMEX)" = fitlistsStepSimex,
  summary.stats = c("Likelihood-ratio", "p"))  
toLatex(tablists)
@
\end{table}

<<listsglm-plot, eval=FALSE, echo=FALSE>>=
plot(allEffects(fitlistsStepplot), ylab = "Probability of mailing list participation", type = "response", ylim = c(0.35, 0.75))
@
\setkeys{Gin}{width=1\textwidth}
\begin{figure}[th]
\renewcommand{\thefigure}{S\arabic{figure}}%
\begin{center}
<<listsglm-plot1, echo=FALSE, fig.height=14, fig.width=14>>=
<<listsglm-plot>>
@
\end{center}
\caption{Effect plots for logistic regression on lists participation (for the variables selected by stepwise regression).\label{fig:listsglm}}
\end{figure}


<<echo=FALSE, warning=FALSE>>=
if(file.exists("models-meet.rda")) {
  load("models-meet.rda")
} else {
## formula
formulaGLMmeet <- as.formula(paste("meet ~", paste(c(psychometrics, demographics), collapse = " +")))

## full logistic regression
fitmeet <- glm(formulaGLMmeet, RMotivation, family = binomial(), x = TRUE, y = TRUE)

## stepwise selection
fitmeetStep <- step(fitmeet, formulaGLMmeet, trace = 0)
fitmeetStepplot <- fitmeetStep

## SIMEX versions
ME <- RMotivation[, psychometricsSE]
fitmeetSimex <- simex(fitmeet, SIMEXvariable = psychometrics, measurement.error = ME, asymptotic = FALSE) 

psychoind <- psychometrics %in% names(coef(fitmeetStep))
ME1 <- RMotivation[, psychometricsSE[psychoind]]
fitmeetStepSimex <- simex(fitmeetStep, SIMEXvariable = psychometrics[psychoind], measurement.error = ME1, asymptotic = FALSE) 
fitmeet$xlevels <- NULL
fitmeetStep$xlevels <- NULL

## save results
save(fitmeet, fitmeetSimex, fitmeetStep, fitmeetStepSimex, fitmeetStepplot, file = "models-meet.rda")
}
@

\begin{table}[t!]
\renewcommand{\thetable}{S\arabic{table}}%
\caption{\label{tab:meet} Logistic GLM Parameter Estimates for ``Participation in Conferences''
(standard errors in brackets; significance codes $^{***}$ for the 0.001 level, $^{**}$ for the 0.01 level, and $^{*}$ for the 0.05 level).}
\centering
<<tabmeet, echo=FALSE, results='asis'>>=
tabmeet <- mtable(
  "Full (ML)" = fitmeet,
  "Full (SIMEX)" = fitmeetSimex,
  "Step (ML)" = fitmeetStep,
  "Step (SIMEX)" = fitmeetStepSimex,
  summary.stats = c("Likelihood-ratio", "p")) 
toLatex(tabmeet)
@
\end{table}

<<meetglm-plot, eval=FALSE, echo=FALSE>>=
plot(allEffects(fitmeetStepplot), ylab = "Probability of conference participation", type = "response", ylim = c(0.13, 0.45))
@
\setkeys{Gin}{width=1\textwidth}
\begin{figure}[th]
\renewcommand{\thefigure}{S\arabic{figure}}%
\begin{center}
<<meetglm-plot1, echo=FALSE, fig.height=9.3, fig.width=14>>=
<<meetglm-plot>>
@
\end{center}
\caption{Effect plots for logistic regression on conference participation (for the variables selected by stepwise regression).\label{fig:meetglm}}
\end{figure}


%-------------------------------------------- Questionnaire ------------------------------------------------
\clearpage
\subsection{Questionnaire}

\small
\setlength{\parskip}{0.5ex plus0.1ex minus0.1ex}
\setlength{\parindent}{0em}

\bigskip
Dear \proglang{R} package author,

You have been selected as a potential participant in a survey about motivation for developing
\proglang{R} packages and participating in the \proglang{R} community more generally. 
%The study is
%being conducted by researchers from the Institute for Statistics and Mathematics and the
%Institute for International Marketing Management of (\textbf{WU} Vienna University of
%Economics and Business).

Filling in this questionnaire is \textbf{voluntary} and will take approximately \textbf{15~minutes} to complete.

Your answers are anonymous and confidential and it will not be possible to identify your individual responses when the data is analyzed and reported. The answers you
provide serve the improvement of the Comprehensive \proglang{R} Archive Network (CRAN) to offer developers and maintainers of \proglang{R} an even more effective platform. They also are for
research purposes and aim to examine what motivates persons to participate actively in the development and maintenance of \proglang{R} packages. You can withdraw your
participation until you have completed the online questionnaire and pressed the send-button at the end of the questionnaire. After this point, it is not possible to withdraw your
data as all responses are anonymous and individual responses cannot be identified. The study data will be stored securely
%in accordance with the Austrian Data Protection Act, 
and only the project researchers will have access to it. The overall results from the questionnaire will be used to undertake adaptations in CRAN and will be included in
academic publications, conference presentations and for teaching purposes.

By filling in the questionnaire, you are providing your consent for your responses to be used in the ways previously described.

If you have any queries regarding the study or its results, please contact us!

Thank you for your time.

\textbf{CRAN Motivation Survey Team}\\


\textbf{Section 1.1} \\ 

\textbf{Below find a list of statements on your development of \proglang{R} packages. Please indicate whether you agree or disagree with the following statements! Choose the
option that slightly better represents your position!}

\medskip

The work on \proglang{R} packages involves performing a variety of tasks.

My work on \proglang{R} packages affects the activity of other \proglang{R} developers.

The major work on \proglang{R} packages I undertake is the maintenance of \proglang{R} packages.

The work on \proglang{R} packages comprises relatively uncomplicated tasks.

The work on \proglang{R} packages requires the use of a number of skills.

The tasks of others depend directly on my task.

The development of \proglang{R} packages is arranged so that I can work on an entire package from beginning to
end.

The work on \proglang{R} packages requires data analysis skills.

The major work on \proglang{R} packages I undertake is the development of code.

The work on \proglang{R} packages itself is very significant and important in the broader scheme of things.

I receive feedback on my \proglang{R} package performance from other people in the \proglang{R} community.

The work on \proglang{R} packages often involves dealing with problems that I have not encountered before.

The results of my work on \proglang{R} packages are likely to significantly affect the lives of other people.

The work on \proglang{R} packages is highly specialized in terms of purpose, tasks, or activities.

The work on \proglang{R} packages requires a depth of expertise.

The work on \proglang{R} packages requires that I only do one task or activity at a time.

Other people in the \proglang{R} community provide information about the effectiveness (e.g., quality and quantity)
of my \proglang{R} package performance.

The development of \proglang{R} packages allows me to complete the work I start.

The work on \proglang{R} packages requires technical skills regarding package building and documentation.

The development of \proglang{R} packages provides me the chance to completely finish the pieces of work I
begin.

Unless my work on the \proglang{R} package gets done, other tasks cannot be completed.

The work on \proglang{R} packages requires me to keep track of more than one thing at a time.

The work on \proglang{R} packages itself provides me with information about my performance.

The work performed on \proglang{R} packages has a significant impact on a lot of subjects outside the R
community.

\medskip
\textbf{Section 1.2} \\

\textbf{Below find again a list of statements on your development of \proglang{R} packages. Please indicate whether you agree or disagree with the following statements! Choose
the option that slightly better represents your position!}

\medskip

The work on \proglang{R} packages requires very specialized knowledge.

The work on \proglang{R} packages involves solving problems that have no obvious correct answer.

The activities while working on \proglang{R} packages are greatly affected by the work of other people.
The development of \proglang{R} packages involves completing a piece of work that has an obvious beginning and
end.

The work on \proglang{R} packages requires that I engage in a large amount of thinking.

The tools, procedures, materials, and so forth used to develop \proglang{R} packages are highly specialized in
terms of purpose.

The development of \proglang{R} packages allows me to make decisions about what methods I use to complete my
work.

My work on \proglang{R} packages cannot be done unless others do their work.

I receive a great deal of information from the \proglang{R} community about my \proglang{R} package performance.

The work on \proglang{R} packages requires me to analyze a lot of information.

The work on \proglang{R} packages involves doing a number of different things.

The work on \proglang{R} packages requires me to be creative.

The work on \proglang{R} packages provides me with significant autonomy in making decisions.

The work on \proglang{R} packages involves a great deal of task variety.

The work on \proglang{R} packages allows me to make my own decisions about how to schedule my work.

The work on \proglang{R} packages requires unique ideas or solutions to problems.

The work on \proglang{R} packages has a large impact on people outside the \proglang{R} community.

The work on \proglang{R} packages involves performing relatively simple tasks.

The work on \proglang{R} packages requires programming skills.

The work on \proglang{R} packages requires the performance of a wide range of tasks.

The work on \proglang{R} packages depends on the work of many different people for its completion.

The work on \proglang{R} packages itself provides feedback on my performance.

The major work on \proglang{R} packages I undertake is the packaging/documentation for CRAN.

The work activities themselves provide direct and clear information about the effectiveness (e.g., quality
and quantity) of my performance.

\medskip
\textbf{Section 2} \\

\textbf{Find a list of values below. Please evaluate the importance}
\emph{(unimportant vs.\ important)}
\textbf{of each value as a guiding principle in your life! Choose the option that slightly better represents your beliefs!}

\medskip

\textbf{Equality} (equal opportunity for all)

\textbf{Social Power} (control over others, dominance)

\textbf{Freedom} (freedom of action and thought)

\textbf{Wealth} (material possessions, money)

\textbf{Self-Respect} (belief in one's own worth)

\textbf{Creativity} (uniqueness, imagination)

\textbf{A World at Peace} (free of war and conflict)

\textbf{Social Recognition} (respect, approval by others)

\textbf{Unity with Nature} (fitting into nature)

\textbf{Wisdom} (a mature understanding of life)

\textbf{Authority} (the right to lead or command)

\textbf{A World of Beauty} (beauty of nature and the arts)

\textbf{Social Justice} (correcting injustice, care for the weak)

\textbf{Independent} (self-reliant, self-sufficient)

\textbf{Broad-Minded} (tolerant of different ideas and beliefs)

\textbf{Protecting the Environment} (preserving nature)

\textbf{Choosing Own Goals} (selecting own purposes)

\textbf{Preserving My Public Image} (protecting my "face")

\textbf{Curious} (interested in exploring everything)

\medskip
\textbf{Section 3.1} \\

\textbf{Find a list of statements on your development of \proglang{R} packages below. Please indicate whether you agree or disagree with the following statements! Choose the
option that slightly better represents your position!}

\textbf{I develop \proglang{R} packages, because\dots}

\medskip

I can publish the packages in scientific journals.

it is in line with my personal values.

it reflects my responsibility towards the \proglang{R} community.

I believe that it is appropriate to do so.

it is an important task for me.

they are a byproduct of my empirical research. If I cannot find suitable existing software to analyze my
data, I develop software components myself.

it is important for my personal goals but for no apparent rewards, such as money, career opportunities,
etc.

I am committed to the \proglang{R} community.

I think that it is of importance.

I take pleasure in applying my skills.

it is expected from me.

it gives me satisfaction to produce something of high quality.

I believe that it is a necessity.

I can feel satisfied with my performance.

it is part of my identity.

it is an integral part of my personality.

I aim for social approval of my activities.

I get the feeling that I've accomplished something of great value.

\medskip
\textbf{Section 3.2} \\

\textbf{Again, find a list of statements on your development of \proglang{R} packages below. Please indicate whether you agree or disagree with the following statements! Choose
the option that slightly better represents your position!}

\textbf{I develop \proglang{R} packages, because\dots}

\medskip

I feel an obligation towards the \proglang{R} community.

it means pure fun for me.

I enjoy undertaking the required tasks.

that's what my friends do.

I feel that \proglang{R} requires continuous enhancement.

it is a joyful activity.

I need them for teaching courses.

I believe it is vital to improve \proglang{R}.

it leaves me with a feeling of accomplishment.

they are part of my master / PhD thesis.

I feel that it is an interesting exercise.

that's what my work colleagues do.

I expect an enhancement of my career from it.

they are a byproduct of my methodological research. If I develop/extend methods, I develop
accompanying software, e.g., for illustrations and simulations.

it comes more or less with my job.

my employer pays me to do so.

I develop them for clients who pay me.

it is part of my character to do so.

\medskip
\textbf{Section 4} \\

\textbf{Please give some details on your participation in the \proglang{R} community!}\\
\textbf{Where did you first get in touch with \proglang{R}?}

\begin{itemize}
\item As student at a university
\item As academic at a university
\item At work outside of the university
\item Media (Internet, Newspaper, etc.)
\item Other\\
      \textbf{If other, please specify!} \underline{\hspace*{3cm}}
\end{itemize}

\medskip

\textbf{For how long have you been participating in the \proglang{R} community (in years)?}\\
\underline{\hspace*{3cm}}

\medskip

\textbf{Do you plan to continue to participate in the \proglang{R} community? Please indicate the extent to which you
think further participation probable on a scale from 1 to 5 (1 = Very unlikely, 5 = Very likely)!}

\medskip

\textbf{Do you use other statistical software packages than \proglang{R}? Multiple answers are acceptable.}

\begin{itemize}
\item IBM \proglang{SPSS} (former \proglang{SPSS}, \proglang{PASW})
\item \proglang{Stata}
\item \proglang{SAS}
\item \proglang{S-PLUS}
\item \proglang{Minitab}
\item \proglang{Systat}
\item \proglang{EViews}
\item \proglang{MATLAB}
\item Other\\
      \textbf{If other, please specify!} \underline{\hspace*{3cm}}
\end{itemize}

\medskip

\textbf{If you are working in a team coding \proglang{R} packages, how many people other than you work approximately in this team?
In case you are working alone, please fill in 0!}\\
\underline{\hspace*{3cm}}

\medskip

\textbf{Until now, in the development of how many \proglang{R} packages have you been involved?}\\
\underline{\hspace*{3cm}}

\medskip

\textbf{Where do you distribute your \proglang{R} packages? Multiple answers are acceptable.}

\begin{itemize}
\item CRAN
\item Bioconductor
\item R-Forge (\url{http://R-Forge.R-project.org/})
\item RForge (\url{http://www.RForge.net/})
\item Other\\
      \textbf{If other, please specify!} \underline{\hspace*{3cm}}
\end{itemize}

\medskip

\textbf{In case you have published manuscripts on your \proglang{R} packages, in which media have you published them? Multiple answers are acceptable.}

\begin{itemize}
\item Journal of Statistical Software
\item The \proglang{R} Journal (or formerly \proglang{R} News)
\item Journal of Computational \& Graphical Statistics
\item Computational Statistics and Data Analysis
\item Computational Statistics
\item Other\\
      \textbf{If other, please specify!} \underline{\hspace*{3cm}}
\end{itemize}

\medskip

\textbf{Do you participate in other activities of the \proglang{R} community?}

\begin{itemize}
\item \proglang{R} mailing lists (\proglang{R}-help, \proglang{R}-devel, \proglang{R}-SIGs, \dots)
\item \proglang{R} conferences (use\proglang{R}!, DSC, \dots)
\end{itemize}

\medskip
\textbf{Section 5} \\

\textbf{Lastly, please fill in some details on your person!}

\textbf{How old are you (in years)?}\\
\underline{\hspace*{3cm}}

\medskip

\textbf{Are you \dots?}

\begin{itemize}
\item Male
\item Female
\end{itemize}

\medskip

\textbf{What is your highest level of education?}

\begin{itemize}
\item High school
\item Vocational/technical qualification or apprenticeship
\item University degree (BA, MSc., MBA, etc.)
\item University degree (PhD)
\end{itemize}

\medskip

\textbf{In which fields have you been educated? Multiple answers are acceptable.}

\begin{itemize}
\item Statistics
\item Business \& economics
\item Social sciences
\item Life sciences
\item Engineering \& computer technology
\item Mathematics \& natural sciences
\item Other\\
      \textbf{If other, please specify!} \underline{\hspace*{3cm}}
\end{itemize}

\medskip

\textbf{Which of the following describes your occupational status?}

\begin{itemize}
\item Part time 1--20hr/wk
\item Full time work
\item Training/student
\item Full time homemaker, carer or parent
\item Temporary leave (e.g., maternity or sick leave)
\item Retired
\item Not working
\end{itemize}

\medskip

\textbf{Which of these categories best describes your job?}

\begin{itemize}
\item Academic at a university (e.g., Researcher, Lecturer)
\item Public official (e.g., Researcher at Governmental Body)
\item Private research institute (e.g., Researcher)
\item Private sector (e.g., Technician, Statistician)
\item Student
\item Not applicable (e.g., Not Working, Homeworker, Carer, Parent, Retired)
\item Other\\
      \textbf{If other, please specify!} \underline{\hspace*{3cm}}
\end{itemize}

\medskip

\textbf{In which field do you work? Multiple answers are acceptable.}

\begin{itemize}
\item Statistics
\item Business \& economics
\item Social sciences
\item Life sciences
\item Engineering \& computer technology
\item Mathematics \& natural sciences
\item Other\\
      \textbf{If other, please specify!} \underline{\hspace*{3cm}}
\end{itemize}

\medskip

\textbf{Which country do you work in?}

\begin{itemize}
\item Abkhazia
\item Afghanistan
\item Albania
\item Algeria
\item Andorra
\item \dots
\end{itemize}


\end{document}
