# Supplementary material for: Thou Shalt Be Reproducible! A Technology Perspective
Source: Front Psychol. 2016 Jul 14;7:1079. doi: 10.3389/fpsyg.2016.01079 (PMC4943952; doi:10.3389/fpsyg.2016.01079)
Supplement: Supplementary file 2 [file Reproducibility.zip › CRAN/PNAStwoF.sty]

\def\pscurrentversion{April 8b, 2008}
%\def\pscurrentversion{May 1, 2006}

%%%%%%%%%%%%%%%%%%%%%%%%%%%%%%%%%%%%%%%%%%%%%%%%%%%%%%%%%%%%%%%%%%%%%%%%%%
%% 
%% PostScript fonts for
%% PNASOne, the one column journal style for
%% Proceedings of the National Academy of Sciences
%%
%% Prepared by Amy Hendrickson, TeXnology Inc.                          
%%
%% For assistance, please contact the PNAS Editorial Office:
%% 202-334-2679
%% pnas@nas.edu                       
%%                                           
%% Use: \documentclass{pnasone}
%%      (optional font encoding) \usepackage{t1enc} or \usepackage{OT1enc}
%%      \usepackage[<driver name>]{graphicx}
%%      \usepackage[<driver name>]{color}
%%      \usepackage{pnasonef}
%%
%%%%%%%%%%%%%%%%%%%%%%%%%%%%%%%%%%%%%%%%%%%%%%%%%%%%%%%%%%%%%%%%%%%%%%%%%%

%% You may need to rename these fonts to match the
%% names of the .tfm files on your system. If you look at
%% the directory where the .tfm files are stored you should
%% be able to make the appropriate substitution.


%%  Change these definitions, if necessary ====>

%%%%%%%%%%%%%%%%%%%%%%%%%%%%%%%%
%% Times-Roman

%% Dvipsone Names:
%\def\timesroman{tir}
%\def\timesbold{tib}
%\def\timesitalic{tii}
%\def\timesbolditalic{tibi}


%% Karl Berry Names:
\def\timesroman{ptmr8t}
\def\timesbold{ptmb8t}
\def\timesitalic{ptmri8t}
\def\timesbolditalic{ptmbi8t}

%% BlueSky or other TeX Systems, write in appropriate font name:
%\def\timesroman{}
%\def\timesbold{}
%\def\timesitalic{}
%\def\timesbolditalic{}


%%%%%%%%%%%%%%%%%%%%%%%%%%%%%%%%
%% Helvetica
%------------------
%% Dvipsone
%\def\helvetica{hv}
%\def\helveticaoblique{hvo}
%\def\helveticaboldoblique{hvbo}
%\def\helveticabold{hvb}


%% Karl Berry Names:
\def\helvetica{phvr}
\def\helveticaoblique{phvro}
\def\helveticaboldoblique{phvbo}
\def\helveticabold{phvb}

%% BlueSky or other TeX Systems, write in appropriate font name:
%\def\helvetica{}
%\def\helveticabold{}
%\def\helveticaoblique{}

%%%%%%%%%%%%%%%%%%%%%%%%%%%%%%%%
%% Frutiger
%% Use Helvetica (No need to change these font declarations,
%% since Helvetica has been defined above.)


%%%%%%%%%%%%%%%%%%%%%%%%%%%%%%%%
%% Frutiger
%% Use Helvetica (No need to change these font declarations,
%% since Helvetica has been defined above.)

\def\frutiger{\helvetica}
\def\frutigeroblique{\helveticaoblique}
\def\frutigerbold{\helveticabold}
\def\frutigerboldcondensed{\helveticabold}
\def\frutigermed{\helvetica}
\def\frutigerblackCond{\helveticabold}

%%
\def\dutchbold{\timesbold}
\def\dutchmed{\timesroman}

%%%%%%%%%%%%%%%%%%%%%%%%%%%%%%%%%
%% Courier
%% Computer Modern name
\def\courier{cmtt10}

% Dvipsone name:
%\def\courier{com}

% Berry name:
%\def\courier{pcrr8t}

%% <==== End of changes needed. Please do not make changes below this point.
%% !!!!!!!!!
%%%%%%%%%%%%%%%%%%%%%%%%%%%%%%%%%%%%%%%%%%%%%%%%%%%%%%%%%%%%%%%%%%%%%%%%%%%

%% default definitions, since these fonts 
%% will not be used:
\let\xcourier\courier
\def\courieroblique{pcrro8r}
\def\courierbold{pcrb8r}
\def\courierboldoblique{pcrbo8r}

%%%%%%%%%%%%%%%%%%%%%%%%%%%%%%%%%%%%%%%%%%%%%%%%%%%%%%%%%%%%%%%%%%%%%%%%%%%
% switch used in documentation:
\def\psfonts{true}

\global\let\sfdefault\helvetica
\global\let\rmdefault\timesroman
\global\let\ttdefault\courier

\typeout{^^J^^J
-------------------------------------------^^J
PostScript Fonts for PNAS One Column Journal Style^^J
\pscurrentversion^^J^^J
IMPORTANT: If you use font encoding, as
in \string\usepackage{T1enc},^^J please use it BEFORE
\string\usepackage{pnasfont}, ie:^^J
\string\documentclass{pnasone}^^J
\string\usepackage{T1enc}^^J
\string\usepackage[driver name]{color}^^J^^J
\string\usepackage{pnas}^^J
-------------------------------------------^^J
^^J
}

%% Times-Roman
\xdef\timesroman{\timesroman\space}
\xdef\timesbold{\timesbold\space}
\xdef\timesitalic{\timesitalic\space}
\xdef\timesbolditalic{\timesbolditalic\space}

%% Helvetica
\xdef\helvetica{\helvetica\space}
\xdef\helveticabold{\helveticabold\space}
\xdef\helveticaoblique{\helveticaoblique\space}
\xdef\helveticaboldoblique{\helveticaboldoblique\space}

%% Frutiger
\xdef\frutigerbold{\frutigerbold\space}
\xdef\frutiger{\frutiger\space}
\xdef\frutigeroblique{\frutigeroblique\space}
\xdef\frutigerboldcondensed{\frutigerboldcondensed\space}

%% Courier
\xdef\courier{\courier\space}

%% Special Use Fonts ==>>
\font\footnotefont\frutigermed at 6pt

\font\dropcapfont=\frutigerbold at 24.5pt
\font\sideboxfont= \helvetica at 6pt

%% Running feet
  \font\footlinefont=\frutiger at7pt
  \font\footlineit=\helveticaoblique at7pt
  \font\foliofont=\frutigerbold at 7pt

\font\titlefont=\frutigerboldcondensed at 22pt % 24pt baseline
  \font\authorfont=\frutigerbold at 9pt % 11 pt baseline
  \font\affilfont=\frutiger at 7pt % 8pt baseline
  \font\keywordfont=\frutiger at 7pt % 8pt baseline

  \font\copyrightfont=\frutiger at 6pt
  \font\copyrighttextfont=\frutiger at 6pt

%% Abstract fonts
\font\xabstractfont=\frutigerbold at 8pt
\def\abstractfont{\sf\xabstractfont\dospecialaccents}
\font\abstractit=\helveticaboldoblique at 8pt

%% Bibliography
\font\xbibfont=\frutigerbold at 6pt
\def\bibfont{\sf\xbibfont\dospecialaccents}
\font\bibitfont\helveticaboldoblique at 6pt
\font\bibbffont\helveticabold at 6pt

%% Materials and Methods
\font\materialfont=\frutiger at 7pt
\font\materialbffont=\helveticabold at 7pt
\font\materialitfont=\helveticaoblique at 7pt

%% Section fonts
\font\sectionfont=\frutigerblackCond at 9pt
\font\subsectionfont=\frutigerblackCond at 8pt

%% Theorem fonts
  \font\theoremfont=\frutigerbold at 8pt

%% Caption 
 \font\fignumfont=\frutigerbold at 7pt
\font\xfigtextfont=\frutiger at 7pt
  \def\figtextfont{\small\dospecialaccents\xfigtextfont} 

%% Table font
\font\tabletextfont=\frutiger at 7.5pt
\font\tablenotefont=\frutiger at 6pt
\font\tablenotebffont=\frutigerbold at 6pt
\font\tablenoteitfont=\frutigeroblique at 6pt
\font\tabtextfont\frutigerbold at 8pt
\font\tabnumfont\frutigerbold at 8pt

\font\footlinefont=\frutiger at7pt

%% ok
%%% equivalent of bringing in .fd files
%Filename: <encodingdefault><rmdefault>.fd
\DeclareFontFamily{\encodingdefault}{\rmdefault}{}
\DeclareFontShape{\encodingdefault}{\rmdefault}{b}{n}{
   <-> \timesbold
}{}

\DeclareFontShape{\encodingdefault}{\rmdefault}{b}{sc}{
   <-> cmcsc10
}{}

\DeclareFontShape{\encodingdefault}{\rmdefault}{b}{sl}{
   <-> \timesbolditalic
}{}

\DeclareFontShape{\encodingdefault}{\rmdefault}{b}{it}{
   <-> \timesbolditalic
}{}

\DeclareFontShape{\encodingdefault}{\rmdefault}{m}{n}{
   <-> \timesroman
}{}

\DeclareFontShape{\encodingdefault}{\rmdefault}{m}{sc}{
   <-> cmcsc10
}{}

\DeclareFontShape{\encodingdefault}{\rmdefault}{m}{sl}{
   <-> \timesitalic
}{}

\DeclareFontShape{\encodingdefault}{\rmdefault}{m}{it}{
   <-> \timesitalic
}{}

\DeclareFontShape{\encodingdefault}
{\rmdefault}{bx}{n}{<->ssub * \rmdefault/b/n}{}

\DeclareFontShape{\encodingdefault}
{\rmdefault}{bx}{sc}{<->ssub * \rmdefault/b/sc}{}

\DeclareFontShape{\encodingdefault}
{\rmdefault}{bx}{sl}{<->ssub * \rmdefault/b/sl}{}

\DeclareFontShape{\encodingdefault}
{\rmdefault}{bx}{it}{<->ssub * \rmdefault/b/it}{}

\DeclareFontShape{\encodingdefault}
{\rmdefault}{l}{n}{<->ssub * \rmdefault/m/n}{}

\DeclareFontShape{\encodingdefault}
{\rmdefault}{l}{sc}{<->ssub * \rmdefault/m/sc}{}

\DeclareFontShape{\encodingdefault}
{\rmdefault}{l}{sl}{<->ssub * \rmdefault/m/sl}{}

\DeclareFontShape{\encodingdefault}
{\rmdefault}{l}{it}{<->ssub * \rmdefault/m/it}{}


%% ok
%\ProvidesFile{<encodingdefault><ttdefault>.fd}
%        [1996/02/19 v2.3e Standard LaTeX font definitions]

\DeclareFontFamily{\encodingdefault}{\ttdefault}{\hyphenchar \font\m@ne}

\DeclareFontShape{\encodingdefault}{\ttdefault}{b}{n}{
   <-> \courierbold
}{}

\DeclareFontShape{\encodingdefault}{\ttdefault}{b}{sc}{
   <-> cmcsc10
}{}

\DeclareFontShape{\encodingdefault}{\ttdefault}{b}{sl}{
   <-> \courierboldoblique
}{}

\DeclareFontShape{\encodingdefault}{\ttdefault}{b}{it}{
   <-> \courierboldoblique
}{}


\DeclareFontShape{\encodingdefault}{\ttdefault}{m}{n}
     {<-> \courier
      }{}

\DeclareFontShape{\encodingdefault}{\ttdefault}{m}{n}
     {<-> \courier
      }{}
%%%%%% make sure subst shapes are available
\DeclareFontShape{\encodingdefault}{\ttdefault}{m}{it}
     {<-> \courieroblique
      }{}
\DeclareFontShape{\encodingdefault}{\ttdefault}{m}{sl}
     {<-> \courieroblique
      }{}
\DeclareFontShape{\encodingdefault}{\ttdefault}{m}{sc}
     {<-> \courier
      }{}
\DeclareFontShape{\encodingdefault}{\ttdefault}{m}{ui}
  {<->sub * \xcourier/m/it}{}
\DeclareFontShape{\encodingdefault}{\ttdefault}{bx}{n}
  {<->sub * \xcourier/m/n}{}
\DeclareFontShape{\encodingdefault}{\ttdefault}{bx}{it}
  {<->sub * \xcourier/m/it}{}
\DeclareFontShape{\encodingdefault}{\ttdefault}{bx}{ui}
  {<->sub * \xcourier/m/it}{}
%% 
%% End of file `<encodingdefault><ttdefault>.fd'.

%Filename: <encodingdefault><sfdefault>.fd
%\ProvidesFile{\encodingdefaulthv.fd}
%   [1996/02/19 Fontinst v1.504 font definitions for \encodingdefault/hv.]

\DeclareFontFamily{\encodingdefault}{hv}{}

\DeclareFontShape{\encodingdefault}{hv}{b}{n}{
   <-> \helveticabold
}{}

\DeclareFontShape{\encodingdefault}{hv}{b}{sc}{
   <-> cmcsc10
}{}

\DeclareFontShape{\encodingdefault}{hv}{m}{n}{
   <-> \helvetica
}{}

\DeclareFontShape{\encodingdefault}{hv}{m}{sc}{
   <-> cmcsc10
}{}

\DeclareFontShape{\encodingdefault}{hv}{m}{sl}{
   <-> \helveticaoblique
}{}

\DeclareFontShape{\encodingdefault}{hv}{m}{it}{
   <-> \helveticaoblique
}{}

\DeclareFontShape{\encodingdefault}{hv}{bx}{n}{<->ssub * hv/b/n}{}
\DeclareFontShape{\encodingdefault}{hv}{bx}{sc}{<->ssub * hv/b/sc}{}
\DeclareFontShape{\encodingdefault}{hv}{bx}{sl}{<->ssub * hv/b/sl}{}
\DeclareFontShape{\encodingdefault}{hv}{bx}{it}{<->ssub * hv/b/it}{}
\DeclareFontShape{\encodingdefault}{hv}{l}{n}{<->ssub * hv/m/n}{}
\DeclareFontShape{\encodingdefault}{hv}{l}{sc}{<->ssub * hv/m/sc}{}
\DeclareFontShape{\encodingdefault}{hv}{l}{sl}{<->ssub * hv/m/sl}{}
\DeclareFontShape{\encodingdefault}{hv}{l}{it}{<->ssub * hv/m/it}{}


\rm

\let\dospecialaccents\relax


\endinput
