# Supplementary material for: Thou Shalt Be Reproducible! A Technology Perspective
Source: Front Psychol. 2016 Jul 14;7:1079. doi: 10.3389/fpsyg.2016.01079 (PMC4943952; doi:10.3389/fpsyg.2016.01079)
Supplement: Supplementary file 2 [file Reproducibility.zip › CRAN/cranpnas.bib]

@Manual{R:2011,
  title = {{\proglang{R}: A Language and Environment for Statistical Computing}},
  author = {{\proglang{R} Core Team}},
  organization = {\proglang{R} Foundation for Statistical Computing},
  address = {Vienna, Austria},
  year = {2015},
  url = {http://www.R-project.org/},
}

@Article{Bioconductor,
  author	= {Robert C. Gentleman and Vincent J. Carey and
                   Douglas M. Bates and Ben Bolstad and Marcel
		   Dettling and Sandrine Dudoit and Byron Ellis and
		   Laurent Gautier and Yongchao Ge and Jeff Gentry
		   and Kurt Hornik and Torsten Hothorn and Wolfgang
		   Huber and Stefano Iacus and  Rafael Irizarry and
		   Friedrich Leisch and Cheng Li and Martin Maechler
		   and Anthony J. Rossini and G{\"u}nther Sawitzki
		   and Colin Smith and Gordon Smyth and Luke Tierney
		   and Jean Y. H. Yang and  Jianhua Zhang},
  title		= {Bioconductor: Open Software Development for
                   Computational Biology and Bioinformatics},
  journal	= {Genome Biology},
  volume	= {5},
  year		= {2004},
  pages		= {R80}
}


@Article{Rizopoulos:2006,
  title = {\pkg{ltm}: An \proglang{R} package for latent variable modeling and item response theory analyses},
  author = {D. Rizopoulos},
  journal = {Journal of Statistical Software},
  year = {2006},
  volume = {17},
  number = {5},
  pages = {1--25},
}

@InCollection{Birnbaum:1968,
  author = {A. Birnbaum},
  year = {1968},
  title = {Some latent trait models and their use in inferring an examinee's ability},
  booktitle = {Statistical Theories of Mental Test Scores},
  pages = {395--479},
  editor = {F. M. Lord and M. R. Novick},
  publisher = {Addison-Wesley},
  address = {Reading, MA},
}

@Book{Rasch:1960,
  author = {G. Rasch},
  year = {1960},
  title = {Probabilistic Models for Some Intelligence and Attainment Tests},
  publisher = {Danish Institute for Educational Research},
  address = {Copenhagen},
}


@TechReport{Reinholt:2006,
  author = {M. Reinholt},
  title = {No more polarization, please! {T}owards a more nuanced perspective on motivation in organizations},
  institution = {Center for Strategic Management Working Paper Series, Copenhagen Business School},
  year = {2006},
  address = {Copenhagen, Denmark},
}

@Article{Schwartz:1992,
  title = {Universals in the content and structure of values: theoretical advances and empirical tests in 20~countries},
  author = {S. H. Schwartz},
  journal = {Advances in Experimental Social Psychology},
  volume = {25},
  pages = {1--65},
  year = {1992},
}

@Article{Morgeson+Humphrey:2006,
  author = {F. P. Morgeson and S. E. Humphrey},
  title = {The {W}ork {D}esign {Q}uestionnaire {(WDQ)}: Developing and validating a comprehensive measure for assessing job design and the nature of work},
  journal = {Journal of Applied Psychology},
  year = {2006},
  volume = {91},
  pages = {1321--1339},
}

@Article{Oreg+Nov:2008,
  title = {Exploring motivations for contributing to open source initiatives: The roles of contribution context and personal values},
  author = {S. Oreg and O. Nov},
  journal = {Computers in Human Behavior},
  volume = {24},
  pages = {2055--2073},
  year = {2008},
}

@Article{Shah:2006,
  title = {Motivation, governance, and the viability of hybrid forms in open source software development},
  author = {S. K. Shah},
  journal = {Management Science},
  volume = {52},
  pages = {1000--1014},
  year = {2006},
}

@Article{Yen:1981,
  author = {W. Yen},
  title = {Using simulation results to choose a latent trait model},
  journal = {Applied Psychological Measurement},
  year = {1981},
  volume = {5},
  pages = {245--262},
}

@Article{Carillo+Okoli:2008,
  author = {K. Carillo and C. Okoli},
  title = {The open source movement: A revolution in software development},
  journal = {Journal of Computer Information Systems},
  year = {2008},
  volume = {49},
  pages = {1--9},
}

@Misc{Hemetsberger+Pieters:2001,
  author = {A. Hemetsberger and R. Pieters},
  title = {When consumers produce on the Internet: An inquiry into motivational sources of contribution to joint-innovation},
  howpublished = {Paper presented at the Fourth International Research Seminar on Marketing Communications and Consumer Behavior, La Londe},
  year = {2001},
}

@Article{Millar+Choi:2005,
  author = {C. C. J. M. Millar and C. J. Choi and E. T. Russell and J. B. Kim},
  title = {Open source communities: An integrally informed approach},
  journal = {Journal of Organizational Change Management},
  year = {2005},
  volume = {18},
  pages = {259--268},
}

@Article{Deci+Koestner+Rayn:1999,
  author = {E. L. Deci and R. Koestner and R. M. Ryan},
  title = {A meta-analytic review of experiments examining the effects of extrinsic rewards on intrinsic motivation},
  journal = {Psychological Bulletin},
  year = {1999},
  volume = {125},
  pages = {627},
}

@Article{Hackman+Oldham:1976,
  author = {J. R. Hackman and G. R. Oldham},
  title = {Motivation through the design of work: Test of a theory},
  journal = {Organizational Behavior and Human Performance},
  year = {1976},
  volume = {16},
  pages = {250--279},
}

@Article{deci,
  author = {E. L. Deci and R. M. Ryan},
  title = {The support of autonomy and the control of behavior},
  journal = {Journal of Personality and Social Psychology},
  year = {1987},
  volume = {53},
  pages = {1024--1024},
}

@Article{Hippel+Krogh:2003,
  author = {E. {von Hippel} and G. {von Krogh}},
  title = {Open source software and the private-collective innovation model: Issues for organization science},
  journal = {Organization Science},
  year = {2003},
  volume = {14},
  pages = {209--223},
}

@Article{Henkel,
  author = {J. Henkel},
  title = {Selective revealing in open innovation processes: The case of embedded {L}inux},
  journal = {Research Policy},
  year = {2006},
  number = {7},
  volume = {35},
  pages = {953--969},
}

@Article{Hertel:2007,
  title = {Motivating job design as a factor in open source governance},
  author = {G. Hertel},
  journal = {Journal of Management and Governance},
  volume = {11},
  pages = {129--137},
  year = {2007},
}

@Article{Hertel,
  author = {G. Hertel and S. Niedner and S. Hermann},
  title = {Motivation of software developers in open source projects: An Internet-based survey of contributors to the {L}inux kernel},
  journal = {Research Policy},
  year = {2003},
  volume = {32},
  pages = {1159--1177},
}

@Article{Lakhani,
  author = {K. R. Lakhani and E. {von Hippel}},
  title = {How open source software works: Free user-to-user assistance},
  journal = {Research Policy},
  year = {2003},
  number = {6},
  volume = {32},
  pages = {923--943},
}

@Article{Raymond,
  author = {E. Raymond},
  title = {The cathedral and the bazaar},
  journal = {Knowledge, Technology \& Policy},
  year = {1999},
  volume = {12},
  pages = {23-49},
}

@Article{Roberts,
  author = {J. A. Roberts and H. Il-Horn and A. S. Sandra},
  title = {Understanding the motivations, participations and performance of open source software developers: A longitudinal study of the {A}pache 
  projects},
  journal = {Management Science},
  year = {2006},
  volume = {52},
  pages = {984--999},
}

@Article{Wasko,
  author = {M.M. Wasko and S. Faraj},
  title = {Why should {I} share? {E}xamining social capital and knowledge contribution in electronic networks of practice},
  journal = {MIS Quarterly},
  year = {2005},
  volume = {29},
  pages = {35--56},
}

@InCollection{Lakhani2,
  author = {Karim R. Lakhani and Robert G. Wolf},
  title = {Why hackers do what they do: Understanding motivation and effort in free/open source software projects},
  editor = {Joe Feller and Brian Fitzgerald and Scott Hissam and Karim R. Lakhani},
  booktitle = {Perspectives on Free and Open Source Software},
  year = {2005},
  publisher = {MIT Press},
  address = {Cambridge}
}

@Article{simex2,
  title = {Simulation-extrapolation: The measurement error jackknife},
  author = {L. A. Stefanski and J. R. Cook},
  journal = {Journal of the American Statistical Association},
  volume = {90},
  pages = {1247--1256},
  year = {1995},
}

@Article{Lederer+Kuechenhoff:2006,
  title = {A short introduction to the {SIMEX} and {MCSIMEX}},
  author = {W. Lederer and H. K{\"u}chenhoff},
  journal = {\proglang{R} News},  
  volume = {6},
  number = {4},
  pages = {26--31},
  year = {2006},
}

@Article{simex1,
  title = {Simulation-extrapolation estimation in parametric measurement error models},
  author = {J. R. Cook and L. A. Stefanski},
  journal = {Journal of the American Statistical Association},
  volume = {89},
  pages = {1314--1328},
  year = {1994},
}

@Article{Bohn:2011,
  author = {A. Bohn and I. Feinerer and K. Hornik and P. Mair},
  title = {Content-based social network analysis of mailing lists},
  journal = {The \proglang{R} Journal},
  year = {2011},
  volume = {3},
  number = {1},
  pages = {11--18},
}

@Book{Cameron+Trivedi:1998,
  author = {A. C. Cameron and P. K. Trivedi},
  title = {Regression Analysis of Count Data},
  edition = {2nd},
  publisher = {Cambridge University Press},  
  address = {Cambridge, UK},
  year = {2013},
}

@Article{Theussl+Zeileis:2009,
  author = {Stefan Theu{\ss}l and Achim Zeileis},
  title = {Collaborative software development using \proglang{R}-{F}orge},
  journal = {The \proglang{R} Journal},
  year = {2009},
  volume = {1},
  number = {1},
  pages = {9--14}
}

@Article{Fox:2009,
  author = {J. Fox},
  title = {Aspects of the social organization and trajectory of the \proglang{R} project},
  journal = {The \proglang{R} Journal},
  year = {2009},
  volume = {1},
  number = {2},
  pages = {5--13},
}

@Article{Ihaka+Gentleman:1996,
  author = {R. Ihaka and R. Gentleman},
  title = {\proglang{R}: {A} language for data analysis and graphics},
  journal = {Journal of Computational and Graphical Statistics},
  year = {1996},
  volume = {5},
  pages = {299--314},
}

@Misc{Unipark:2013,
  author = {{QuestBack AG}},
  title = {Unipark: Online Survey Software for Universities and Students},
  howpublished = {http://www.unipark.com/},
  year = 2014,
}

@Book{McCullagh+Nelder:1989,
  author = {McCullagh, P. and Nelder, John A.},
  title = {Generalized Linear Models},
  edition = {2nd},
  year = {1989},
  publisher = {Chapman \& Hall},
  address   = {London}
}

@Article{Chung:2010,
  author = {G. A. {Chung-Yan}},
  title = {The nonlinear effects of job complexity and autonomy on job satisfaction, turnover, and psychological well-being},
  journal = {Journal of Occupational Health Psychology},
  year = {2010},
  volume = {15},
  pages = {237--251}
}

@Article{Johns:2011,
  author = {G. Johns},
  title = {Attendance dynamics at work: the antecedents and correlates of presenteeism, absenteeism, and productivity loss},
  journal = {Journal of Occupational Health Psychology},
  year = {2011},
  volume = {16},
  pages = {483--500}
}

@Article{Wu+Gerlach+Young:2007,
  author = {C. G. Wu and J. H. Gerlach and C. E. Young},
  title = {An empirical analysis of open source software developer' motivations and continuance intentions},
  journal = {Information and Management},
  year = {2007},
  volume = {44},
  pages = {253--262}
}

@InCollection{Morizot:2007,
  author = {J. Morizot and A. T. Ainsworth and S. P. Reise},
  title = {Toward modern psychometrics: Application of item response theory models in personality research},
  editor = {R. W. Robins and R. C. Fraley and R. F. Krueger},
  booktitle = {PHandbook of Research Methods in Personality Psychology},
  year = {2007},
  pages = {407--423},
  publisher = {Guilford},
  address = {New York}
}

@Article{Gould:1993,
  author = {R. V. Gould},
  title = {Collective action and network structure},
  journal = {American Sociological Review},
  year = {1993},
  volume = {58},
  pages = {182--196}
}

@Article{Kim+Bearman:1997,
  author = {H. Kim and P. S. Bearman},
  title = {The structure and dynamics of movement participation},
  journal = {American Sociological Review},
  year = {1997},
  volume = {62},
  pages = {70--93}
}

@Article{Stewart:2005,
  author = {D. Steward},
  title = {Social status in an open-source community},
  journal = {American Sociological Review},
  year = {2005},
  volume = {70},
  pages = {823--842}
}

@Article{Bearman:1997,
  author = {P. S. Bearman},
  title = {Generalized exchange},
  journal = {American Journal of Sociology},
  year = {1997},
  volume = {102},
  pages = {1383--1415}
}

@Article{Bianchi+Kang+Stewart:2014,
  author = {A. J. Bianchi and S. M. Kang and D. Stewart},
  title = {The organizational selection of status characteristics: Status evaluations in a open source community},
  journal = {Organization Science},
  year = {2014},
  volume = {23},
  pages = {341--354}
}

@Article{Li+Tan+Teo:2012,
  author = {Y. Li and C. H. Tan and H. H. Teo},
  title = {Leadership characteristics and developers' motivation in open source software development},
  journal = {Information \& Management},
  year = {2012},
  volume = {49},
  pages = {257--267}
}

@Article{Engelhardt+Freytag:2013,
  author = {S. Engelhardt and A. Freytag},
  title = {Institutions, culture, and open source},
  journal = {Journal of Economic Behavior \& Organization},
  year = {2013},
  volume = {95},
  pages = {90--110}
}

@Article{Hemetsberger+Reinhardt:2009,
  author = {A. Hemetsberger and C. Reinhardt},
  title = {Collective development in open-source communities: An activity theoretical perspective on successful online collaboration},
  journal = {Organization Studies},
  year = {2009},
  volume = {30},
  pages = {987--1008}
}

@Article{,
  author = {},
  title = {},
  journal = {},
  year = {},
  volume = {},
  pages = {}
}
