# Supplementary material for: Thou Shalt Be Reproducible! A Technology Perspective
Source: Front Psychol. 2016 Jul 14;7:1079. doi: 10.3389/fpsyg.2016.01079 (PMC4943952; doi:10.3389/fpsyg.2016.01079)
Supplement: Supplementary file 2 [file Reproducibility.zip › GOP/GOP.bib]

@book{Rockeach:1973,
  author = 	 {Rokeach, M.},
  title = 	 {The Nature of Human Values},
  publisher = 	 {Wiley},
  year = 	 {1973},
  address={New York}
}


@BOOK{Gifi:1990,
   AUTHOR = {A. Gifi},
   YEAR   = {1990},
   TITLE  = {Nonlinear Multivariate Analysis},
   PUBLISHER = {Wiley},
   ADDRESS = {Chichester, England}
}

@BOOK{Greenacre:1984,
   AUTHOR = {M. Greenacre},
   YEAR   = {1984},
   TITLE  = {Theory and Applications of Correspondence Analysis},
   PUBLISHER = {Academic Press},
   ADDRESS = {London, England}
}

@article{Maio:2010,
  author = 	 {Maio, G. R.},
  title = 	 {Mental representations of social values},
  journal = 	 {Advances in Experimental Social Psychology},
  year = 	 {2010},
  volume = 	 {42},
  pages = 	 {1--43}
}


@Article{Braithwaite:1998,
  author = 	 {V. Braithwaite},
  title = 	 {The value orientations underlying liberalism-conservatism},
  journal = 	 {Personality and Individual Differences},
  year = 	 {1998},
  volume = 	 {25},
  pages = 	 {575--589}
}


@Article{Schwartz:1992,
  author = 	 {Schwartz, S. H.},
  title = 	 {Universals in the content and structure of values: theoretical advances and empirical tests in 20 countries},
  journal = 	 {Advances in Experimental Social Psychology},
  year = 	 {1992},
  volume = 	 {25},
  pages = 	 {1--62}
}

@Article{Piurko:2011,
  author = 	 {Piurko, Y. and Schwartz, S. H. and Davidov, E.},
  title = 	 {Basic personal values and the meaning of left-right political orientations in 20 countries},
  journal = 	 {Political Psychology},
  year = 	 {2011},
  volume = 	 {32},
  number = 	 {4},
  pages = 	 {537--561}
}


@Article{Jost:2009,
  author = 	 {Jost, J. T. and Federico, C. M. and Napier, J. L.},
  title = 	 {Political Ideology: Its structure, functions and elective affinities},
  journal = 	 {Annual Review of Psychology},
  year = 	 {2009},
  volume = 	 {60},
  pages = 	 {307--337}
}

@incollection{Converse:1964,
  author = 	 {Converse, P. E.},
  title = 	 {The nature of belief systems in mass publics},
  year = 	 {1964},
  editor={Apter, D.},
booktitle={Ideology and Discontent},
 pages={206--261},
  address = 	 {New York},
  publisher = 	 {Free Press}
}


@Article{Feldman:1988,
  author = 	 {Feldman, S.},
  title = 	 {Structure and consistency in public opinion: The role of core beliefs and values},
  journal = 	 {American Journal of Political Science},
  year = 	 {1988},
  volume = 	 {32},
  pages = 	 {417--440}
}

@Article{McCann:1997,
  author = 	 {McCann, J. A.},
  title = 	 {Electoral choices and core value change: The 1992 presidential campaign},
  journal = 	 {American Journal of Political Science},
  year = 	 {1997},
  volume = 	 {41},
  pages = 	 {564--583}
}

@incollection{Feldman:2003,
  author = 	 {Feldman, S.},
  title = 	 {Values, ideology, and structure of political attitudes},
  booktitle = 	 {Oxford Handbook of Political Psychology},
  editor={Sears, D. O. and Huddy, L. and Jervis, R.},
  year = 	 {2003},
  pages = 	 {477-508},
  address={New York},
  publisher={Oxford University Press}
}


@Article{Henry:2007,
  author = 	 {Henry, P.J. and Reyna, C.},
  title = 	 {Value judgements: The impact of perceived value violations on American political attitudes},
  journal = 	 {Political Psychology},
  year = 	 {2007},
  volume = 	 {28},
  pages = 	 {273--298}
}


@Article{CapraraZimbardo:2004,
  author = 	 {Caprara, G. V. and Zimbardo, P. H.},
  title = 	 {Personalizing politics: A congruency model of political preferences},
  journal = 	 {American Psychologist},
  year = 	 {2004},
  volume = 	 {29},
  pages = 	 {581--594}
}


@Article{Caprara:2006,
  author = 	 {Caprara, G. V. and Schwartz, S. H. and Capanna, C. and Vecchione, M. and Barbaranelli, C.},
  title = 	 {Personality and Politics: Values, traits and political choice.},
  journal = 	 {Political Psychology},
  year = 	 {2006},
  volume = 	 {27},
  pages = 	 {1--28}
}

@Article{Barnea:1998,
  author = 	 {Barnea, M. and Schwartz, S. H.},
  title = 	 {Values and voting},
  journal = 	 {Political Psychology},
  year = 	 {1998},
  volume = 	 {19},
  pages = 	 {17--40},
  
}

@phdthesis{Barnea:2003,
  author = 	 {Barnea, M. F.},
  title = 	 {Personal values and party orientations in different cultures},
  school = 	 {The Hebrew University of Jerusalem},
  year = 	 {2003}
}

@Article{Schwartz:2010,
  author = 	 {Schwartz, S. H. and Caprara, G. V. and Vecchione, M.},
  title = 	 {Basic personal values, core political values and voting: A longitudinal analysis},
  journal = 	 {Political Psychology},
  year = 	 {2010},
  volume = 	 {31},
  pages = 	 {421--452}
}


@Article{Sheldon:2009,
  author = 	 {Sheldon, K. M. and Nichols, C. P. },
  title = 	 {Comparing Democrats and Republicans on Intrinsic and Extrinsic Values},
  journal = 	 {Journal of Applied Social Psychology},
  year = 	 {2009},
  volume = 	 {39},
  pages = 	 {589--623}
}


@Article{McCann:2009,
  author = 	 {McCann, S. J. H.},
  title = 	 {Political conservatism, authoritarianism, and societal threat: voting for Republican representatives in U.S. congressional elections form 1946 to 1992},
  journal = 	 {The Journal of Psychology},
  year = 	 {2009},
  volume = 	 {143},
  number={4},
  pages = 	 {341--358}
}

@Article{Ramsay:1982,
	author = {J. O. Ramsay},
	title = {Some statistical approaches to multidimensional scaling data},
	journal = {Journal of the Royal Statistical Society, Series A},
	volume = {145},
	year = {1982},
	Pages = {285--312}
}

@Article{Jacoby+Armstrong:2014,
	author = {W. G. Jacoby and D. A. Armstrong},
	title = {Bootstrap confidence regions for multidimensional scaling solutions},
	journal = {American Journal of Political Science},
	volume = {58},
	year = {2014},
	Pages = {264--278}
}

@book{Greenacre:2010,
	Author = {M. Greenacre},
	Publisher = {Fundaci\'{o}n BBVA},
	Title = {Biplots in Practice},
	Address = {Bilbao, Spain},
	Year = {2010}
}

@book{Borg+Groenen:2005,
	Author = {I. Borg and P. J. F. Groenen},
	Edition = {2nd},
	Publisher = {Springer},
	Title = {Modern Multidimensional Scaling: Theory and Applications},
	Address = {New York},
	Year = {2005}
}


@book{Borg+Groenen+Mair:2012,
  Address = {New York},
  Author = {I. Borg and P. J. F. Groenen and P. Mair},
  Publisher = {Springer},
  Title = {Applied Multidimensional Scaling},
  Year = {2012}
}

@book{Scotchie:1999,
  title={The Paleoconservatives: New Voices of the Old Right},
  author={J. Scotchie},
  year={1999},
  publisher={Transaction Books},
  address={Piscataway, NJ}
}

@article{DeLeeuw+Mair:2009,
  title={Multidimensional scaling using majorization: {SMACOF in R}},
  author={J. {De Leeuw} and P. Mair},
  journal={Journal of Statistical Software},
  volume={31},
  number={3},
  pages={1--30},
  year={2009}
}

@Manual{R:2013,
       title        = {R: A Language and Environment for Statistical
                       Computing},
       author       = {{R Core Team}},
       organization = {R Foundation for Statistical Computing},
       address      = {Vienna, Austria},
       year         = {2014},
       note         = {{ISBN} 3-900051-07-0},
       url          = {http://www.R-project.org}
     }


@article{Kemp+Tenenbaum:2008,
  title={The discovery of structural form},
  author={C. Kemp and J. B. Tenenbaum},
  journal={Proceedings of the National Academy of Sciences},
  volume={105},
  number={31},
  pages={10687--10692},
  year={2008}
}

@article{Tenenbaum+Kemp:2011,
  title={How to grow a mind: Statistics, Structure, and Abstraction},
  author={J. B. Tenenbaum and C. Kemp and T. L. Griffiths and N. D. Goodman},
  journal={Science},
  volume={331},
  pages={1279--1285},
  year={2011}
}

@book{Lima:2011,
  Address = {New York},
  Author = {M. Lima},
  Publisher = {Princeton Architectural Press},
  Title = {Visual Complexity: Mapping Patterns of Information},
  Year = {2011}
}

@incollection{Pons:2005,
  title={Computing communities in large networks using random walks},
  author={Pons, P. and Latapy, M.},
  booktitle={Computer and Information Sciences -- ISCIS 2005},
  pages={284--293},
  year={2005},
  publisher={Springer}
}

@book{Wasserman+Faust:1994,
  Address = {Cambridge, UK},
  Author = {S. Wasserman and K. Faust},
  Publisher = {Cambridge University Press},
  Title = {Social Network Analysis: Methods and Applications},
  Year = {1994}
}
 
@misc{wiki:2013,
  author = {Wikipedia},
  title = {{Republican Party (United States)}},
  howpublished = "\url{http://en.wikipedia.org/wiki/Republican_Party_%28United_States%29}"
}

@book{Allyn:2006,
  Address = {New York},
  Author = {W. A. Root},
  Publisher = {Tarcher},
  Title = {{Millionaire Republican}},
  Year = {2006}
}

@book{Bates:2011,
  Address = {DeKalb, IL},
  Author = {T. G. Bates},
  Publisher = {Northern Illinois University Press},
  Title = {{The Reagan Rhetoric: History and Memory in 1980s}},
  Year = {2011}
}


@book{Latour:2007,
  Address = {Lanham, MD},
  Author = {M. L. Latour},
  Publisher = {University Press of America},
  Title = {{American Government and the Vision of the Democrats}},
  Year = {2007}
}

@book{Smith:2011,
  Address = {Bloomington, IN},
  Author = {C. Smith},
  Publisher = {Authorhouse},
  Title = {{Frederick Douglass Republicans: The Movement to Re-Ignite America's Passion for Liberty}},
  Year = {2011}
}

@book{Halper+Clarke:2005,
  Address = {Cambridge, UK},
  Author = {S. Halper and J. Clarke},
  Publisher = {Cambridge University Press},
  Title = {{America Alone: The Neo-Conservatives and the Global Order}},
  Year = {2005}
}

 
@book{Parker+Barreto:2013,
  Address = {Princeton, NJ},
  Author = {C. S. Parker and M. A. Barreto},
  Publisher = {Princeton University Press},
  Title = {{Change They Can't Believe In: The Tea Party and Reactionary Politics in America}},
  Year = {2013}
}

@article{Fruchterman+Reingold:1991,
  title={Graph drawing by force-directed placement},
  author={T. M. J. Fruchterman and E. M. Reingold},
  journal={Software: Practice and Experience},
  volume={21},
  pages={1129--1164},
  year={1991}
}

 @Article{Csardi+Nepusz:2006,
    title = {The igraph software package for complex network research},
    author = {G. Csardi and T. Nepusz},
    journal = {InterJournal Complex Systems},
    volume = {1695},
    pages = {1--9},
    year = {2006}
  }
  
@article{Feinerer:2008,
	Author = {I. Feinerer and K. Hornik and D. Meyer},
	Journal = {Journal of Statistical Software},
	Title = {Text mining infrastructure in {R}},
	Volume = {25},
        number = {5},
	Pages = {1--54},
	Year = {2008}
}


@book{Farmer:2006,
  Address = {Jefferson, NC},
  Author = {B. R. Farmer},
  Publisher = {{McFarland}},
  Title = {{American Political Ideologies: An Introduction to the Major Systems of Thought in the 21st Century}},
  Year = {2006}
}
  
@book{,
  Address = {},
  Author = {},
  Publisher = {},
  Title = {},
  Edition = {},
  Year = {}
}

@article{,
  title={},
  author={},
  journal={},
  volume={},
  pages={},
  year={}
}


@book{,
  Address = {},
  Author = {},
  Publisher = {},
  Title = {},
  Edition = {},
  Year = {}
}

%----------------- supplementary material citations ----------------
@book{Haynes:1988,
  title={Gravity and Spatial Interaction Models},
  author={K. E. Haynes and A. S. Fotheringham},
  year={1988},
  publisher={Sage},
  address={Beverly Hills, CA}
}

@article{Isard:1954,
	Author = {W. Isard},
	Journal = {Quarterly Journal of Economics},
	Title = {Location theory and trade theory: Short run analysis},
	Volume = {68},
	Pages = {305--322},
	Year = {1954}
}

@book{Tinbergen:1962,
	Address = {New York},
	Author = {J. Tinbergen},
	Publisher = {The Twentieth Century Fund},
	Title = {Shaping the World Economy: Suggestions for an International Economic Policy},
	Year = {1962}
}

@article{Anderson:2011,
	Author = {J. E. Anderson},
	Journal = {Annual Review of Economics},
	Title = {The gravity model},
	Volume = {3},
	Pages = {133--160},
	Year = {2011}
}

@article{Dodd:1950,
  title={The interactance hypothesis: A gravity model fitting physical masses and human groups},
  author={S. C. Dodd},
  journal={American Sociological Review},
  volume={15},
  pages={245--256},
  year={1950}
}

@article{Karemera:2000,
  title={A gravity model analysis of international migration to {N}orth {A}merica},
  author={D. Karemera and V. I. Oguledo and B. Davis},
  journal={Applied Economics},
  volume={32},
  pages={1745--1755},
  year={2000}
}

@article{Lewer:2008,
	Author = {J. J. Lewer and H. {van den Berg}},
	Journal = {Economics Letters},
	Title = {A gravity model of immigration},
	Volume = {99},
	Pages = {164--167},
	Year = {2008}
}

@article{Doran+Young:2010,
	Author = {B. Doran and M. Young},
	Journal = {Applied Geography},
	Title = {Predicting the spatial distribution of gambling vulnerability: An application of gravity modeling using {ABS Mesh Blocks}},
	Volume = {30},
	Pages = {141--152},
	Year = {2010}
}

@article{Tobler+Wineburg:1971,
  title={A {C}appadocian speculation},
  author={W. Tobler and S. Wineburg},
  journal={Nature},
  Volume = {231},
  Pages = {39--41},
  Year = {1971}
}

@book{Erlander:1990,
  title={The Gravity Model in Transportation Analysis: Theory and Extensions},
  author={S. Erlander and N. F. Stewart},
  year={1990},
  address={Zeist, The Netherlands},
  publisher={VSP BV}
}

@article{Potapov:2011,
	Author = {A. Potapov and J. R. Muirhead and S. R. Lele and M. A. Lewis},
	Journal = {Ecological Modelling},
	Title = {Stochastic gravity models for modeling lake invasions},
	Volume = {222},
	Pages = {964--972},
	Year = {2011}
}

@article{Buja:1994,
  title={Inequalities and positive-definite functions arising from a problem in multidimensional scaling},
  author={A. Buja and B. F. Logan and J. A. Reeds and L. A. Shepp},
  journal={The Annals of Statistics},
  volume={22},
  pages={406--438},
  year={1994}
}

@article{deSarbo:2002,
  title={A gravity-based multidimensional scaling model for deriving spatial structures underlying consumer preference/choice judgments},
  author={W. S. {DeSarbo} and J. Kim and S. C. Choi and M. Spaulding},
  journal={Journal of Consumer Research},
  volume={29},
  pages={91--100},
  year={2002}
}

@inproceedings{deLeeuw:1977,
	Address = {Amsterdam, The Netherlands},
	Author = {J. {De Leeuw}},
	Booktitle = {Recent Developments in Statistics},
	Editor = {J.R. Barra and F. Brodeau and G. Romier and B. {van Cutsem}},
	Pages = {133-145},
	Publisher = {North Holland Publishing Company},
	Title = {Applications of Convex Analysis to Multidimensional Scaling},
	Year = {1977}
}

@book{Cox+Cox:2001,
	Address = {Boca Raton, FL},
	Author = {T. F. Cox and M. A. A. Cox},
	Publisher = {Chapman \& Hall/CRC},
	Title = {Multidimensional Scaling},
 	Edition = {2nd},
	Year = {2001}
}

@book{Ye:2003,
  title={The Handbook of Data Mining},
  author={N. Ye},
  year={2003},
  publisher={Lawrence Erlbaum},
  address={Mahwah, NJ}
}

@article{Chen:2009,
  title={Similarity-based classification: Concepts and algorithms},
  author={Y. Chen and E. K. Garcia and M. R. Gupta and A. Rahimi and L. Cazzanti},
  journal={The Journal of Machine Learning Research},
  volume={10},
  pages={747--776},
  year={2009}
}

@article{He:1999,
  title={Knowledge discovery through co-word analysis},
  author={Q. He},
  journal={Library Trends},
  volume={48},
  pages={133--159},
  year={1999}
}

@Article{vaneck:2009,
  author = {Van Eck, N. and Waltman, L.},
  title = {How to normalize co-occurrence data{?} {A}n analysis of some well-known similarity measures},
  journal = {Journal of the American Society for Information Science and Technology},
  year = {2009},
  volume = {60},
  number = {8},
  pages = {1635--1651},
}

@Article{leicht:2006,
  author = {Leicht, E. and Holme, P. and Newman, M.},
  title = {Vertex similarity in networks},
  journal = {Physical Review},
  year = {2006},
  volume = {73},
  number = {2},
}

@article{Netzer:2012,
  title={Mine your own business: Market structure surveillance through text mining},
  author={O. Netzer and R. Feldman and W. Fresko and J. Goldenberg},
  journal={Marketing Science},
  volume={31},
  pages={521--543},
  year={2012}
}  
