# Supplementary material for: Thou Shalt Be Reproducible! A Technology Perspective
Source: Front Psychol. 2016 Jul 14;7:1079. doi: 10.3389/fpsyg.2016.01079 (PMC4943952; doi:10.3389/fpsyg.2016.01079)
Supplement: Supplementary file 2 [file Reproducibility.zip › KnitrExample.Rnw]

\documentclass[man]{apa6}      % Article in APA style

% now we can load multiple LaTeX packages, we just need one:
\usepackage{url}               % Loads a LaTeX package called url
\usepackage{apacite}           % Produces citations/references in APA style

% Now we are done with the header definitions, we can start writing the article.

\title{Personality Traits and Severity of Depression: A Regression Analysis}      % Title of the document

% Author information
\twoauthors{Larry Latex}{Kurt Knitr}
\twoaffiliations{Latex University}{Knitr University}

% The abstract goes here
\abstract{
In this document we show how create a dynamic report using a simple linear 
regression as an example. On the \LaTeX{} side it uses formula and figure 
environments. The whole statistical analysis (scatterplot, regression fit) 
written in \texttt{R} is embedded in the \LaTeX script. We use the \texttt{knitr} 
package for producing the pdf output. 
}

\shorttitle{Personality Traits and Depression}            % short title

\begin{document}                      % The document starts here
\maketitle                            % Create the title

% Already at this point we already used LaTeX environments. By saying \LaTeX 
% instead % of just writing LaTeX, the word will appear fancy in the pdf. 
% \texttt{word} uses a fixed-width or monospace font which we will use for 
% R and R packages throughout the document. Similarly, \emph{} (see below) allows 
% to "emphasize" the word, \texttt{} produces teletypefont family.

\section{The Linear Regression Model}
\emph{Simple linear regression} is one of the very basic techniques in statistics. 
The book by \citeA{Fox+Weisberg:2011} provides a gentle introduction to 
various regression techniques. 

% Here we use the first textual citation using \citeA{}.
% The citation key Fox+Weisberg:2011 needs to match exactly the one used in the bib-file. 

A simple linear regression model can be formulated as 
$y_i = \beta_0 + \beta_1x_i + \varepsilon_i$. In our sample we have $n$ 
subjects ($i = 1, \ldots, n$) with predictor values $x_i$ and response 
values $y_i$. The parameter $\beta_0$ is the intercept and the parameter 
$\beta_1$ is the slope. There is this other weird thing $\varepsilon_i$ 
which is called ``error term''. 

% Inline equations are defined by $...$. For a math symbol reference see 
% http://en.wikibooks.org/wiki/LaTeX/Mathematics
% If we want to put a word in double quotes, "word" won't work. 
% LaTeX requires ``word''. 

\section{Regressing Depression on Personality Traits Using R}
In this article we compute a simple linear regression example in \texttt{R} \cite{R:2015}. 
\texttt{R} can be downloaded from \url{http://cran.r-project.org/}. We use 
a dataset from the \texttt{psych} package, written by \citeA{Revelle:2015}. 
This package includes a dataset with a Beck Depression 
Inventory measure \cite{Beck+Ward+Mendelson+Mock+Erbaugh:1961}, used as our dependent variable in the regression, and a neuroticism measure from the Eysenck Personality Inventory \cite{Eysenck+Eysenck:1975, Eysenck+Eysenck+Barrett:1985} as our independent variable.  
The traits associated with the three dimensions in Eysenck's personality model are given in Table \ref{tab:epi}.

% We see that a URL within the \url{} environment, provided by the url package.
% For bracket citations \cite{} does the job. Note that for the EPI we have two citations, separater by a comma.
% Also, we are not writing Table 1. The table is referenced with the label called "tab:epi"
% (you can choose whatever label you like).

% Below we define the table. We typically need a table environment and 
% a tabular environment. {lll} says that we want three columns with the contents being left-aligned. 
% \hline adds a horizontal line, & separates the columns, and \\ does the row-break.
% We also set a caption and the label (needs to match the one used in the text).
% A good overview of how to specify tables in LaTeX can be found here:
% https://en.wikibooks.org/wiki/LaTeX/Tables

\begin{table}
\caption{Three EPI dimensions and associated traits}
\label{tab:epi}
\begin{tabular}{lll}
\hline
Psychoticism  & Extraversion &  Neuroticism \\
\hline
Aggressive &	Sociable & 	Anxious \\
Assertive &	Irresponsible &	Depressed \\
Egocentric &	Dominant &	Guilt feelings \\
Unsympathetic &	Lack of reflection &	Low self-esteem \\
Manipulative &	Sensation-seeking &	Tense \\
Achievement-oriented &	Impulsive &	Moody \\
Dogmatic &	Risk-taking &	Hypochondriac \\
Masculine &	Expressive &	Lack of autonomy \\
Tough-minded &	Active &	Obsessive \\
\hline
\end{tabular}
\end{table}

% As APA-style requires, the table will be placed at the end of the document. 
% We tell in the text where to insert the table.
% \bigskip just inserts some vertical spaces.

\bigskip
\bigskip
[INSERT TABLE 1 HERE]
\bigskip
\bigskip

\section{Results}
Let us have a look at the dataset. The following code chunk shows the first 6 observations of our dataset. 

% So far, this was all plain LaTeX code. Let us incorporate some R evaluations. 
% We need to let LaTeX know this by saying 
% <<>>= where the code starts and @ where it ends:

<<message = FALSE>>=
require(psych)                           ## load the psych package
head(epi.bfi[, c("bdi", "epiNeur")])     ## first six observations  
@

In total, the dataset has \Sexpr{nrow(epi.bfi)} observations. 

% If we want to have an inline R-evaluation we can use \Sexpr{R command}. 
% In this case it gives us the number of rows in the dataset.

% Now we define two separate code chunks: In the first one we load the car 
% package and the xtable package. The corresponding command should not be 
% visible in the pdf (but evaluated in R). We tell this to knitr by setting 
% the echo argument to FALSE in <<>>=
% This is important since in a manuscript submitted to a journal 
% we typically don't want to show any R code in the paper (therefore, we use this option for all code chunks)

<<echo=FALSE, message = FALSE>>=
require(car)
require(xtable)
@

% Now we want to have the code for producing the figure in the article but not evaluated yet (eval=FALSE).
% The figure itself will be attached automatically at the end of the article (as APA-style requires).

A fancy scatterplot function is provided by the \texttt{car} package. The scatterplot can be created using the following code chunk:

<<scatter-plot, eval=FALSE>>=
scatterplot(bdi ~ epiNeur, xlab = "EPI Neuroticism", ylab = "BDI", 
            main = "Scatterplot", data = epi.bfi)
@


\bigskip
\bigskip
[INSERT FIGURE 1 HERE]
\bigskip
\bigskip

% Note that the figure has the name "scatter-plot". Now we are 
% actually producing the figure (properly sized) by recalling the 
% plot in a figure environment (since the figure should be referenced)

\begin{figure}
<<scatter-plot1, echo=FALSE, fig.width=5, fig.height=5>>=
<<scatter-plot>>
@
\caption{Scatterplot for EPI neuroticiscm and BDI including regression line.}
\label{fig:scatter}
\end{figure}

% There are a few things going on here: 
% In the R code chunk we already tell knitr how large the plot (in cm) should be in the paper. 
% Within the figure environment we also define a caption and we set a label. 
% This label is an identifier for the figure (again, it can be any name) 
% Similar to the table above, instead of saying Figure 1, we say Figure \ref{fig:scatter}. 

The scatterplot in Figure \ref{fig:scatter} shows somewhat of a linear 
relationship between the variables. The plot shows the regression line 
(green) as well as a nonparametric regression fit (red) including confidence 
intervals which show possible departures from linearity. Now we are ready to 
fit the linear regression model. 

<<>>=
fitreg <- lm(bdi ~ epiNeur, data = epi.bfi)    ## regression fit
summary(fitreg)
@

% This is actually not what we want to have in an article. We can use the 
% xtable package which produces a nice regression table in LaTeX.

\bigskip                 
The output above shows the standard \texttt{R} output from the console. 
The same results in table format are given in Table \ref{tab:regtab}. 

<<echo = FALSE, results = 'asis'>>=
regtab <- xtable(fitreg, caption ="Regression Fit for BDI and EPI Neuroticism", label = 'tab:regtab')
print(regtab, caption.placement = "top")
@

% see the help file of the xtable function in R for additional options.

We see that EPI has a \textbf{significant} impact on BDI. The 95\% confidence 
interval for the slope parameter is 
[\Sexpr{round(confint(fitreg, parm = "epiNeur"), 2)}]. 
This concludes our little analysis.

% We want "significant" to be bold. The corresponding environment is \textbf{}. 
% Again we use an inline R command for the confidence interval (rounded to 2 digits)

\bibliographystyle{apacite}        % sets the bibliography style
\bibliography{KnitrReferences}     % incorporates the bib-file        

\end{document}                     % this ends the document
