# Supplementary material for: Thou Shalt Be Reproducible! A Technology Perspective
Source: Front Psychol. 2016 Jul 14;7:1079. doi: 10.3389/fpsyg.2016.01079 (PMC4943952; doi:10.3389/fpsyg.2016.01079)
Supplement: Supplementary file 2 [file Reproducibility.zip › KnitrReferences.bib]

% Detailed explanations on bib templates can be found here:
% https://en.wikibooks.org/wiki/LaTeX/Bibliography_Management

@book{Fox+Weisberg:2011,
       title        = {An {R} Companion to Applied Regression},
       author       = {J. Fox and S. Weisberg},
       publisher    = {Sage},
       edition      = {2nd},
       address      = {Thousand Oaks, CA},
       year         = {2011}
}

@Manual{R:2015,
       title        = {R: A Language and Environment for Statistical Computing},
       author       = {{R Core Team}},
       organization = {R Foundation for Statistical Computing},
       address      = {Vienna, Austria},
       year         = {2015},
       note         = {{ISBN} 3-900051-07-0},
       url          = {http://www.R-project.org}
}

@Manual{Revelle:2015,
    title  = {psych: Procedures for Psychological, Psychometric, and Personality Research},
    author = {W. Revelle},
    year   = {2015},
    note   = {R package version 1.5.6},
    url    = {http://CRAN.R-project.org/package=psych}
}

@article{Beck+Ward+Mendelson+Mock+Erbaugh:1961,
  title	  = {An inventory for measuring depression},
  author  = {A. T. Beck and C. H. Ward and M. Mendelson and J. Mock and J. Erbaugh},
  journal = {Archives of General Psychiatry},
  volume  = {4},
  number  = {6},
  pages   = {561--571},
  year    = {1961}
}

@book{Eysenck+Eysenck:1975,
       title        = {{Manual of the Eysenck Personality Questionnaire}},
       author       = {H. J. Eysenck and S. B. G. Eysenck},
       publisher    = {Hodder and Stoughton},
       address      = {London, UK},
       year         = {1975}
} 
  
@article{Eysenck+Eysenck+Barrett:1985,
  title	  = {A revised version of the psychoticism scale},
  author  = {S. B. G. Eysenck and H. J. Eysenck and P. Barrett},
  journal = {Personality and Individual Differences},
  volume  = {6},
  number  = {1},
  pages   = {21--29},
  year    = {1985}
}
