# Supplementary material for: Thou Shalt Be Reproducible! A Technology Perspective
Source: Front Psychol. 2016 Jul 14;7:1079. doi: 10.3389/fpsyg.2016.01079 (PMC4943952; doi:10.3389/fpsyg.2016.01079)
Supplement: Supplementary file 2 [file Reproducibility.zip › RBasicsExample.R]

## --------------------------------------------------- R Basics --------------------------------------------------
## In this R code file we show a few basic statistical techniques. 
## -) t-test
## -) ANOVA
## -) regression
## -) mixed-effects model (growth curve model)

## One can go through the code line-by-line. 
## Ctrl+Enter sends a line down to the console where it is executed. 

## We use datasets from Field, A., Miles, J., and Field, Z. (2012). Discovering Statistics Using R (London, UK: Sage)

## ----------- t-test ------------------
## Import arachnophobes data from companion website
spider <- read.delim("http://studysites.sagepub.com/dsur/study/DSUR%20Data%20Files/Chapter%209/SpiderLong.dat")
spider
## Anxiety ... anxiety measure (DV)
## Group ... Picture (only a picture of a spider is shown to the participant) vs. Real Spider (participants were exposed to a real spider)

attach(spider)    ## attach dataset (in order to directly access the variable names)
## Plots
hist(Anxiety, xlab = "Anxiety", main = "Anxiety Histogram")   ## histogram
boxplot(Anxiety ~ Group, data = spider, main = "Arachnophobes")      ## box plot

## compute t-test
fit_t <- t.test(Anxiety ~ Group, data = spider)
fit_t
detach(spider)


## ---------- 2-way ANOVA --------------
## We need a few packages (car and pastecs provide some useful regression/anova tools) 
## install.packages("car")    ## install package (needs to be done only once)
library("car")                ## load package
## install.packages("pastecs")
library("pastecs")

## Import beer goggles data from Field:
goggles <- read.csv("http://studysites.sagepub.com/dsur/study/DSUR%20Data%20Files/Chapter%2012/goggles.csv")
goggles
## attractiveness ... attractiveness rating of the date (DV)
## gender ... participants' gender
## alcohol ... amount of alcohol consumed

attach(goggles)
table(gender, alcohol)    ## balanced design

## plots: histogram, box plot, interaction plots
hist(attractiveness)
boxplot(attractiveness ~ gender + alcohol)
interaction.plot(alcohol, gender, attractiveness, ylab = "Attractiveness", type = "b", pch = 19,
                 lty = 1, col = 1:2, main = "Interaction Plot Gender|Alcohol", legend = FALSE) 
legend("bottomleft", legend = c("female", "male"), col = 1:2, lty = 1, cex = 0.8)

## descriptive measures within factor level combinations (including tests on normality)
by(attractiveness, list(gender, alcohol), stat.desc, norm = TRUE)
## Levene test 
leveneTest(attractiveness, interaction(alcohol, gender))

## classical F-test ANOVA fit (including 2-way interaction)
fit_aov <- aov(attractiveness ~ alcohol*gender, data = goggles)
summary(fit_aov)

pairwise.t.test(attractiveness, alcohol)  ## post hoc tests for alcohol
detach(goggles)


## -------------------- linear regression --------------------
## Album sales dataset from Field:
albumsales <- read.delim("http://studysites.sagepub.com/dsur/study/DSUR%20Data%20Files/Chapter%207/Album%20Sales%202.dat")
head(albumsales)
## sales ... album sales (DV)
## adverts ... money spent on advertisements
## airplay ... number of times played in the radio
## attract ... reviewer rating

attach(albumsales)

## plots (histogram, scatterplot matrix)
hist(sales, xlab = "Album Sales", main = "Histogram Album Sales")
scatterplotMatrix(~ sales + adverts + airplay + attract)

## regression fit
fit_reg <- lm(sales ~ adverts + airplay + attract, data = albumsales)
summary(fit_reg)

plot(fit_reg)  ## residual checks
detach(albumsales)

## ------------------ mixed-effects model ---------------------
## install.packages("nlme")      ## package for mixed-effects models
## install.packages("reshape")   ## reshaping data (wide/long format)
## install.packages("effects")   ## effects plots 
library("nlme")
library("reshape")
library("effects")

## Field's honeymoon data:
satisfactionData <- read.delim("http://studysites.sagepub.com/dsur/study/DSUR%20Data%20Files/Chapter%2019/Honeymoon%20Period.dat")
satisfactionData$Gender <- factor(satisfactionData$Gender, labels = c("male", "female")) ## re-label gender
head(satisfactionData)      ## wide format
## satisfaction scores of married couples at 4 points in time (base ... when they got married)

## plot the overall trend first
plotdat <- t(apply(satisfactionData[,2:5], 2, jitter, 0.8))
tmeans <- apply(satisfactionData[,2:5], 2, mean, na.rm = TRUE)   ## compute group means
matplot(plotdat, pch = 1, col = 1, xlab = "Time Married", xaxt = "n", ylab = "Life Satisfaction", main = "Life Satisfaction Over Time")
points(1:4, tmeans, pch = 10, col = "darkred", type = "b")
axis(1, at = 1:4, labels = c("Base", "6 Months", "12 Months", "18 Months"))

## convert into long format
satisLong <- melt(satisfactionData, id.vars = c("Person", "Gender"), 
                  measure.vars = c("Satisfaction_Base", "Satisfaction_6_Months", "Satisfaction_12_Months", "Satisfaction_18_Months"),
                  variable_name = "Time")
colnames(satisLong)[4] <- "Life_Satisfaction"
head(satisLong)   ## note that time is a factor
satisLong$Person <- as.factor(satisLong$Person)
## Let us treat "time" as continuous
Time1 <- satisLong$Time
levels(Time1) <- c(0, 6, 12, 18)
Time1 <- as.numeric(levels(Time1))[Time1]
satisLong$Time1 <- Time1
satisLong$Time2 <- Time1^2      ## for quadratic time trend

head(satisLong)  
## Life_Satisfaction as DV

## response
hist(satisLong$Life_Satisfaction, xlab = "Life Satisfaction", main = "Life Satisfaction Histogram")

## let us fit a model with a linear time trend only, Person id as random effect
fitHoney1 <- lme(Life_Satisfaction ~ Time1 + Gender, random = ~1|Person, data = satisLong, na.action = na.exclude, method = "ML")
summary(fitHoney1)

## now we add a quadratic term
fitHoney2 <- lme(Life_Satisfaction ~ Time1 + I(Time1^2) + Gender, random = ~1|Person, data = satisLong, na.action = na.exclude, method = "ML")
summary(fitHoney2)

anova(fitHoney1, fitHoney2)     ## compare models

plot(allEffects(fitHoney2), 1)  ## time effect
plot(allEffects(fitHoney2), 3)  ## gender effect
