# Supplementary material for: Thou Shalt Be Reproducible! A Technology Perspective
Source: Front Psychol. 2016 Jul 14;7:1079. doi: 10.3389/fpsyg.2016.01079 (PMC4943952; doi:10.3389/fpsyg.2016.01079)
Supplement: Supplementary file 2 [file Reproducibility.zip › RMarkdownExample2.Rmd]

---
title: 'Personality Traits and Severity of Depression: A Regression Analysis'
output: word_document
---

We show how to compute a simple linear regression example in **R**. We use a dataset from the *psych* package which contains a Beck Depression 
Inventory measure (DV) and a neuroticism measure from the Eysenck Personality Inventory (IV). Here are the first six observations.  

```{r, echo=FALSE, message=FALSE}
require(psych)
require(car)
```

```{r}
head(epi.bfi[, c("bdi", "epiNeur")])  
```

A scatterplot can be created using the following code chunk:

```{r}
scatterplot(bdi ~ epiNeur, xlab = "EPI Neuroticism", ylab = "BDI", 
            main = "Scatterplot", data = epi.bfi)
```

Now we fit the linear regression model. 

```{r}
fitreg <- lm(bdi ~ epiNeur, data = epi.bfi)    ## regression fit
summary(fitreg)
```

We see that EPI has a *significant* impact on BDI. This concludes our little analysis. 
